# Supplementary material for: Genome scale metabolic models as tools for drug design and personalized medicine
Source: PLoS One. 2018 Jan 5;13(1):e0190636. doi: 10.1371/journal.pone.0190636 (PMC5755790; doi:10.1371/journal.pone.0190636)
Supplement: S1 Table — A file in Excel format with information about computationally investigated drugs containing 3 sheets: Sheet Metabolite drug contains structural analogies between DrugBank entries and metabolites in the HMR model.Sheet Drug effects contains predicted effect of drugs at 90% target inhibition.Sheet Therapeutic windows contains drugs that tend to have larger effects on cancer cell lines compared to healthy tissues determined by a statistical t-test. (XLSX) [file pone.0190636.s001.xlsx]

## Sheet: Metabolite drug
Metabolite KEGG id	DrugBank id
C00002	DB01660
C00002	DB01690
C00002	DB01717
C00002	DB01860
C00002	DB02355
C00002	DB02738
C00002	DB02930
C00002	DB03222
C00003	DB02498
C00003	DB03461
C00003	DB03893
C00003	DB03969
C00003	DB04099
C00004	DB02338
C00005	DB02338
C00006	DB01763
C00006	DB03461
C00006	DB03962
C00008	DB01660
C00008	DB01690
C00008	DB01717
C00008	DB02738
C00008	DB02930
C00008	DB04366
C00010	DB01829
C00010	DB01846
C00010	DB01969
C00010	DB03182
C00010	DB03905
C00010	DB04230
C00013	DB04160
C00015	DB02696
C00015	DB03435
C00015	DB03685
C00015	DB04005
C00016	DB03147
C00019	DB01752
C00020	DB01073
C00020	DB02798
C00020	DB03230
C00021	DB01752
C00024	DB01829
C00024	DB01846
C00024	DB01969
C00024	DB03059
C00024	DB04045
C00024	DB04524
C00025	DB04388
C00029	DB01713
C00029	DB01861
C00029	DB02421
C00029	DB03041
C00029	DB03488
C00029	DB03501
C00029	DB04097
C00029	DB04355
C00031	DB02379
C00031	DB03389
C00031	DB03911
C00031	DB04382
C00035	DB01972
C00035	DB02181
C00035	DB02836
C00035	DB03491
C00035	DB04137
C00035	DB04315
C00036	DB02637
C00043	DB02196
C00043	DB03397
C00043	DB04174
C00044	DB02181
C00044	DB03491
C00044	DB03931
C00044	DB03958
C00044	DB04137
C00044	DB04315
C00047	DB03252
C00048	DB04343
C00049	DB02655
C00052	DB01861
C00052	DB02421
C00052	DB03501
C00052	DB04097
C00052	DB04355
C00053	DB02902
C00053	DB03708
C00054	DB01812
C00055	DB01859
C00055	DB02456
C00055	DB03403
C00055	DB03687
C00055	DB04555
C00058	DB01942
C00061	DB03247
C00062	DB02644
C00063	DB02431
C00063	DB02484
C00063	DB03258
C00063	DB03687
C00063	DB04555
C00068	DB01987
C00074	DB01819
C00075	DB02333
C00075	DB03435
C00075	DB04005
C00081	DB04137
C00082	DB00765
C00083	DB04045
C00085	DB02007
C00085	DB04493
C00086	DB03904
C00091	DB03699
C00092	DB02007
C00092	DB02900
C00092	DB04122
C00092	DB04493
C00096	DB02547
C00100	DB02910
C00100	DB03059
C00100	DB03117
C00100	DB03415
C00100	DB04045
C00101	DB03256
C00103	DB02835
C00103	DB02843
C00103	DB04195
C00104	DB04315
C00105	DB03435
C00105	DB03685
C00111	DB04326
C00112	DB02456
C00112	DB03403
C00112	DB04555
C00117	DB04127
C00117	DB04352
C00118	DB02263
C00119	DB01632
C00122	DB01677
C00123	DB04063
C00124	DB02379
C00124	DB03389
C00124	DB03773
C00124	DB04382
C00127	DB03310
C00128	DB02485
C00129	DB04714
C00130	DB01972
C00130	DB04566
C00131	DB01717
C00131	DB03222
C00134	DB01917
C00136	DB02910
C00136	DB03059
C00136	DB03415
C00140	DB03109
C00141	DB04074
C00144	DB01972
C00144	DB04022
C00144	DB04566
C00153	DB02701
C00154	DB02910
C00154	DB03415
C00155	DB04422
C00156	DB04242
C00158	DB01727
C00158	DB04072
C00159	DB02379
C00166	DB03884
C00167	DB01713
C00167	DB03041
C00170	DB02282
C00180	DB03793
C00181	DB02379
C00181	DB03911
C00184	DB01775
C00197	DB04510
C00203	DB02196
C00203	DB03397
C00206	DB03222
C00208	DB03323
C00212	DB03528
C00214	DB00432
C00214	DB04485
C00221	DB02379
C00221	DB03389
C00221	DB03773
C00221	DB04382
C00224	DB03708
C00235	DB01785
C00239	DB02456
C00239	DB02883
C00239	DB03403
C00239	DB03798
C00242	DB02377
C00243	DB00581
C00243	DB04116
C00245	DB01956
C00249	DB03796
C00262	DB04076
C00268	DB02562
C00270	DB03721
C00270	DB04265
C00272	DB00360
C00272	DB02692
C00275	DB02007
C00275	DB02900
C00279	DB03937
C00280	DB00396
C00280	DB01536
C00286	DB02181
C00286	DB03491
C00286	DB04137
C00286	DB04315
C00294	DB04335
C00295	DB02262
C00300	DB02751
C00301	DB02059
C00311	DB01727
C00311	DB04072
C00318	DB00583
C00318	DB02648
C00330	DB02857
C00330	DB03609
C00332	DB03059
C00332	DB03612
C00334	DB02530
C00337	DB02129
C00341	DB02552
C00341	DB07780
C00341	DB07841
C00345	DB02076
C00352	DB02657
C00354	DB04493
C00355	DB00968
C00355	DB01235
C00355	DB03552
C00361	DB02181
C00361	DB03491
C00361	DB04137
C00361	DB04315
C00362	DB01972
C00363	DB01643
C00363	DB03103
C00364	DB01643
C00364	DB03150
C00364	DB03800
C00365	DB01643
C00365	DB02324
C00365	DB03413
C00365	DB03685
C00365	DB03800
C00385	DB02134
C00387	DB02857
C00387	DB03609
C00399	DB08690
C00407	DB04063
C00410	DB00396
C00410	DB01536
C00415	DB02015
C00417	DB04351
C00418	DB03518
C00418	DB04377
C00427	DB03866
C00430	DB00855
C00438	DB04252
C00447	DB02512
C00448	DB02552
C00448	DB07780
C00448	DB07841
C00449	DB04207
C00455	DB03227
C00458	DB02431
C00458	DB03258
C00459	DB02452
C00459	DB03103
C00460	DB02333
C00460	DB02452
C00460	DB03413
C00460	DB04005
C00468	DB00655
C00469	DB00898
C00475	DB00987
C00475	DB02097
C00500	DB02073
C00500	DB04363
C00513	DB02431
C00513	DB02484
C00523	DB06777
C00526	DB04485
C00527	DB03245
C00535	DB00624
C00535	DB06710
C00559	DB03528
C00575	DB02527
C00581	DB02751
C00583	DB01839
C00601	DB02178
C00620	DB03101
C00624	DB04075
C00627	DB02209
C00630	DB02910
C00630	DB03059
C00630	DB03415
C00631	DB01709
C00631	DB03465
C00655	DB04566
C00664	DB03256
C00669	DB03408
C00672	DB03101
C00683	DB03117
C00683	DB04045
C00688	DB03161
C00688	DB03723
C00688	DB03751
C00695	DB02659
C00695	DB07690
C00696	DB02056
C00705	DB03258
C00705	DB04555
C00735	DB00741
C00735	DB04630
C00735	DB04652
C00777	DB00523
C00780	DB01445
C00785	DB01971
C00788	DB00388
C00798	DB01846
C00811	DB04066
C00818	DB03212
C00818	DB03237
C00818	DB03603
C00829	DB07372
C00829	DB08381
C00842	DB01861
C00842	DB02421
C00842	DB03161
C00842	DB03501
C00842	DB03723
C00842	DB03751
C00842	DB04355
C00857	DB04099
C00877	DB03059
C00881	DB00943
C00881	DB00987
C00881	DB05494
C00881	DB02594
C00882	DB03170
C00894	DB02563
C00894	DB02910
C00894	DB03059
C00931	DB02272
C00942	DB01972
C00951	DB00783
C01060	DB03374
C01081	DB02254
C01081	DB03416
C01097	DB04493
C01134	DB03912
C01144	DB02563
C01144	DB02910
C01144	DB03059
C01144	DB03612
C01172	DB02007
C01172	DB04122
C01172	DB04493
C01176	DB07768
C01177	DB03542
C01179	DB07718
C01185	DB02382
C01185	DB03227
C01222	DB02547
C01227	DB02789
C01245	DB01863
C01245	DB03401
C01245	DB03956
C01260	DB02738
C01272	DB01863
C01272	DB03401
C01301	DB06777
C01312	DB01240
C01344	DB03491
C01345	DB02181
C01346	DB03103
C01346	DB03435
C01352	DB03147
C01674	DB03013
C01762	DB04335
C01829	DB00509
C01832	DB02910
C01832	DB03415
C01944	DB02910
C01944	DB03415
C01953	DB02789
C01996	DB03128
C02097	DB01861
C02097	DB02421
C02097	DB03501
C02097	DB04355
C02465	DB00509
C02515	DB03374
C02528	DB02659
C02528	DB07690
C02593	DB02180
C02593	DB02271
C02593	DB02910
C02593	DB03415
C02838	DB03832
C02939	DB02910
C02939	DB03415
C02949	DB01652
C02949	DB04067
C03012	DB07610
C03069	DB03059
C03263	DB03727
C03263	DB04461
C03319	DB03723
C03344	DB03059
C03344	DB03612
C03345	DB02563
C03345	DB02910
C03345	DB03059
C03360	DB04214
C03406	DB02267
C03460	DB02563
C03460	DB02910
C03460	DB03059
C03460	DB03415
C03479	DB03256
C03508	DB03915
C03546	DB03542
C03564	DB02838
C03691	DB02485
C03722	DB01796
C03758	DB00988
C03785	DB04493
C03794	DB04418
C03838	DB02236
C03990	DB06777
C04006	DB03542
C04006	DB04516
C04042	DB07768
C04144	DB04375
C04373	DB06777
C04376	DB02236
C04405	DB02563
C04405	DB02910
C04405	DB03059
C04405	DB03612
C04483	DB02659
C04483	DB07690
C04489	DB04375
C04554	DB06777
C04677	DB01700
C04722	DB06777
C04874	DB04400
C05141	DB00783
C05258	DB02563
C05258	DB02910
C05258	DB03059
C05258	DB03612
C05259	DB03059
C05259	DB03612
C05260	DB02563
C05260	DB02910
C05260	DB03059
C05260	DB03612
C05261	DB03059
C05261	DB03612
C05262	DB02563
C05262	DB02910
C05262	DB03059
C05262	DB03612
C05263	DB03059
C05263	DB03612
C05264	DB02563
C05264	DB02910
C05264	DB03059
C05264	DB03612
C05265	DB03059
C05265	DB03612
C05266	DB02563
C05266	DB02910
C05266	DB03059
C05266	DB03612
C05267	DB03059
C05267	DB03612
C05268	DB02563
C05268	DB02910
C05268	DB03059
C05268	DB03612
C05269	DB03059
C05269	DB03612
C05270	DB02910
C05270	DB03059
C05270	DB03415
C05274	DB02910
C05274	DB03415
C05284	DB04630
C05284	DB04652
C05298	DB00655
C05300	DB00655
C05301	DB00783
C05302	DB02342
C05332	DB04325
C05379	DB02190
C05445	DB06777
C05445	DB02659
C05448	DB03059
C05448	DB03192
C05448	DB03612
C05449	DB03059
C05449	DB03612
C05450	DB03059
C05450	DB03192
C05450	DB03612
C05451	DB07447
C05453	DB07447
C05467	DB03059
C05467	DB03612
C05488	DB00741
C05497	DB00741
C05497	DB04630
C05498	DB00741
C05498	DB04630
C05512	DB00900
C05512	DB04335
C05668	DB02563
C05668	DB02910
C05668	DB03059
C05688	DB02345
C05768	DB03727
C05768	DB04461
C05921	DB04651
C05956	DB03866
C05983	DB03230
C05993	DB03230
C06697	DB04456
C07535	DB07372
C07535	DB08381
C11907	DB03161
C11907	DB03751
C11947	DB02563
C11947	DB02910
C11947	DB03059
C14180	DB04153
C14874	DB03032
C14874	DB04132
C14874	DB04701
C15517	DB06777

## Sheet: Drug effects
DrugBank id	Cell line or tissue	Predicted effect at 90% target inhibition
DB02076	WM-115	0.107034
DB02076	PC-3	0.1
DB02076	SCLC-21H	0.107034
DB02076	HEK 293	0.1
DB02076	SK-BR-3	0.107034
DB02076	BEWO	0.107034
DB02076	CAPAN-2	0.107034
DB02076	HeLa	0.107034
DB02076	RH-30	0.1
DB02076	U-266/84	0.107034
DB02076	U-251 MG	0.1
DB02076	A-549	0.107034
DB02076	NTERA-2	0.107034
DB02076	THP-1	0.1
DB02076	U-87 MG	0.107034
DB02076	U-2 OS	0.107034
DB02076	HL-60	0.1
DB02076	HMC-1	0.107034
DB02076	MCF-7	0.107034
DB02076	RT-4	0.107034
DB02076	SiHa	0.107034
DB02076	CACO-2	0.107034
DB02076	AN3-CA	0.1
DB02076	HEL	0.107034
DB02076	HaCaT	0.107034
DB02076	U-2197	0.107034
DB02076	SK-MEL-30	0.107034
DB02076	U-138 MG	0.107034
DB02076	SH-SY5Y	0.1
DB02076	MOLT-4	0.1
DB02076	EFO-21	0.107034
DB02076	TIME	0.1
DB02076	Hep-G2	0.107034
DB02076	U-266/70	0.1
DB02076	skin	0.107034
DB02076	gallbladder	0.107034
DB02076	esophagus	0.107034
DB02076	kidney	0.107034
DB02076	testis	0.107034
DB02076	adrenal gland	0.107034
DB02076	thyroid gland	0.107034
DB02076	salivary gland	0.107034
DB02076	pancreas	0.107034
DB02076	cerebral cortex	0.107034
DB02076	lymph node	0.107034
DB02076	stomach	0.107034
DB02076	colon	0.107034
DB02076	adipose tissue	0.107034
DB02076	urinary bladder	0.107034
DB02076	appendix	0.107034
DB02076	heart muscle	0.1
DB02076	lung	0.107034
DB02076	prostate	0.107034
DB02076	duodenum	0.107034
DB02076	placenta	0.107034
DB02076	spleen	0.107034
DB02076	bone marrow	0.107034
DB02076	small intestine	0.107034
DB02076	uterus	0.107034
DB02076	ovary	0.107034
DB02076	liver	0.107034
DB03687	WM-115	0.1
DB03687	PC-3	0.1
DB03687	SCLC-21H	0.1
DB03687	HEK 293	0.1
DB03687	SK-BR-3	0.1
DB03687	BEWO	0.1
DB03687	CAPAN-2	0.1
DB03687	HeLa	0.1
DB03687	RH-30	0.1
DB03687	U-266/84	0.1
DB03687	U-251 MG	0.1
DB03687	A-549	0.1
DB03687	NTERA-2	0.1
DB03687	THP-1	0.1
DB03687	U-87 MG	0.1
DB03687	U-2 OS	0.1
DB03687	HL-60	0.1
DB03687	HMC-1	0.1
DB03687	MCF-7	0.1
DB03687	RT-4	0.1
DB03687	SiHa	0.1
DB03687	CACO-2	0.1
DB03687	AN3-CA	0.1
DB03687	HEL	0.1
DB03687	HaCaT	0.1
DB03687	U-2197	0.1
DB03687	SK-MEL-30	0.1
DB03687	U-138 MG	0.1
DB03687	SH-SY5Y	0.1
DB03687	MOLT-4	0.1
DB03687	EFO-21	0.1
DB03687	TIME	0.1
DB03687	Hep-G2	0.1
DB03687	U-266/70	0.1
DB03687	skin	0.1
DB03687	gallbladder	0.1
DB03687	esophagus	0.1
DB03687	kidney	0.1
DB03687	testis	0.1
DB03687	adrenal gland	0.1
DB03687	thyroid gland	0.1
DB03687	salivary gland	0.1
DB03687	pancreas	0.1
DB03687	cerebral cortex	0.1
DB03687	lymph node	0.1
DB03687	stomach	0.1
DB03687	colon	0.1
DB03687	adipose tissue	0.1
DB03687	urinary bladder	0.1
DB03687	appendix	0.1
DB03687	heart muscle	0.1
DB03687	lung	0.1
DB03687	prostate	0.1
DB03687	duodenum	0.1
DB03687	placenta	0.1
DB03687	spleen	0.1
DB03687	bone marrow	0.1
DB03687	small intestine	0.1
DB03687	uterus	0.1
DB03687	ovary	0.1
DB03687	liver	0.1
DB00898	WM-115	0.101231
DB00898	PC-3	0.1
DB00898	SCLC-21H	0.101275
DB00898	HEK 293	0.101637
DB00898	SK-BR-3	0.101171
DB00898	BEWO	0.101247
DB00898	CAPAN-2	0.103082
DB00898	HeLa	0.101232
DB00898	RH-30	0.101171
DB00898	U-266/84	0.101215
DB00898	U-251 MG	0.111157
DB00898	A-549	0.101164
DB00898	NTERA-2	0.101275
DB00898	THP-1	0.101207
DB00898	U-87 MG	0.113194
DB00898	U-2 OS	0.113194
DB00898	HL-60	0.101171
DB00898	HMC-1	0.101106
DB00898	MCF-7	0.101217
DB00898	RT-4	0.101771
DB00898	SiHa	0.101171
DB00898	CACO-2	0.101171
DB00898	AN3-CA	0.101179
DB00898	HEL	0.101171
DB00898	HaCaT	0.101171
DB00898	U-2197	0.101171
DB00898	SK-MEL-30	0.101171
DB00898	U-138 MG	0.101164
DB00898	SH-SY5Y	0.101291
DB00898	MOLT-4	0.101171
DB00898	EFO-21	0.101055
DB00898	TIME	0.101179
DB00898	Hep-G2	0.101179
DB00898	U-266/70	0.101179
DB00898	skin	0.101275
DB00898	gallbladder	0.106909
DB00898	esophagus	0.101049
DB00898	kidney	0.101049
DB00898	testis	0.106501
DB00898	adrenal gland	0.1
DB00898	thyroid gland	0.101056
DB00898	salivary gland	0.106157
DB00898	pancreas	0.106501
DB00898	cerebral cortex	0.101217
DB00898	lymph node	0.101232
DB00898	stomach	0.106501
DB00898	colon	0.106157
DB00898	adipose tissue	0.101049
DB00898	urinary bladder	0.106157
DB00898	appendix	0.101232
DB00898	heart muscle	0.119056
DB00898	lung	0.106909
DB00898	prostate	0.106501
DB00898	duodenum	0.101049
DB00898	placenta	0.101232
DB00898	spleen	0.106544
DB00898	bone marrow	0.106544
DB00898	small intestine	0.101961
DB00898	uterus	0.106909
DB00898	ovary	0.1
DB00898	liver	0.106909
DB03685	WM-115	0.1
DB03685	PC-3	0.1
DB03685	SCLC-21H	0.1
DB03685	HEK 293	0.1
DB03685	SK-BR-3	0.1
DB03685	BEWO	0.1
DB03685	CAPAN-2	0.1
DB03685	HeLa	0.1
DB03685	RH-30	0.1
DB03685	U-266/84	0.1
DB03685	U-251 MG	0.1
DB03685	A-549	0.1
DB03685	NTERA-2	0.1
DB03685	THP-1	0.1
DB03685	U-87 MG	0.1
DB03685	U-2 OS	0.1
DB03685	HL-60	0.1
DB03685	HMC-1	0.1
DB03685	MCF-7	0.1
DB03685	RT-4	0.1
DB03685	SiHa	0.1
DB03685	CACO-2	0.1
DB03685	AN3-CA	0.1
DB03685	HEL	0.1
DB03685	HaCaT	0.1
DB03685	U-2197	0.1
DB03685	SK-MEL-30	0.1
DB03685	U-138 MG	0.1
DB03685	SH-SY5Y	0.1
DB03685	MOLT-4	0.1
DB03685	EFO-21	0.1
DB03685	TIME	0.1
DB03685	Hep-G2	0.1
DB03685	U-266/70	0.1
DB03685	skin	0.1
DB03685	gallbladder	0.1
DB03685	esophagus	0.1
DB03685	kidney	0.1
DB03685	testis	0.1
DB03685	adrenal gland	0.1
DB03685	thyroid gland	0.1
DB03685	salivary gland	0.1
DB03685	pancreas	0.1
DB03685	cerebral cortex	0.1
DB03685	lymph node	0.1
DB03685	stomach	0.1
DB03685	colon	0.1
DB03685	adipose tissue	0.1
DB03685	urinary bladder	0.1
DB03685	appendix	0.1
DB03685	heart muscle	0.1
DB03685	lung	0.1
DB03685	prostate	0.1
DB03685	duodenum	0.1
DB03685	placenta	0.1
DB03685	spleen	0.1
DB03685	bone marrow	0.1
DB03685	small intestine	0.1
DB03685	uterus	0.1
DB03685	ovary	0.1
DB03685	liver	0.1
DB01796	WM-115	1
DB01796	PC-3	1
DB01796	SCLC-21H	1
DB01796	HEK 293	1
DB01796	SK-BR-3	1
DB01796	BEWO	1
DB01796	CAPAN-2	1
DB01796	HeLa	1
DB01796	RH-30	1
DB01796	U-266/84	1
DB01796	U-251 MG	1
DB01796	A-549	1
DB01796	NTERA-2	1
DB01796	THP-1	1
DB01796	U-87 MG	1
DB01796	U-2 OS	1
DB01796	HL-60	1
DB01796	HMC-1	1
DB01796	MCF-7	1
DB01796	RT-4	1
DB01796	SiHa	1
DB01796	CACO-2	1
DB01796	AN3-CA	1
DB01796	HEL	1
DB01796	HaCaT	1
DB01796	U-2197	1
DB01796	SK-MEL-30	1
DB01796	U-138 MG	1
DB01796	SH-SY5Y	1
DB01796	MOLT-4	1
DB01796	EFO-21	1
DB01796	TIME	1
DB01796	Hep-G2	1
DB01796	U-266/70	1
DB01796	skin	1
DB01796	gallbladder	1
DB01796	esophagus	1
DB01796	kidney	1
DB01796	testis	1
DB01796	adrenal gland	1
DB01796	thyroid gland	1
DB01796	salivary gland	1
DB01796	pancreas	1
DB01796	cerebral cortex	1
DB01796	lymph node	1
DB01796	stomach	1
DB01796	colon	1
DB01796	adipose tissue	1
DB01796	urinary bladder	1
DB01796	appendix	1
DB01796	heart muscle	1
DB01796	lung	1
DB01796	prostate	1
DB01796	duodenum	1
DB01796	placenta	1
DB01796	spleen	1
DB01796	bone marrow	1
DB01796	small intestine	1
DB01796	uterus	1
DB01796	ovary	1
DB01796	liver	1
DB02073	WM-115	1
DB02073	PC-3	1
DB02073	SCLC-21H	1
DB02073	HEK 293	1
DB02073	SK-BR-3	1
DB02073	BEWO	1
DB02073	CAPAN-2	1
DB02073	HeLa	1
DB02073	RH-30	1
DB02073	U-266/84	1
DB02073	U-251 MG	1
DB02073	A-549	1
DB02073	NTERA-2	1
DB02073	THP-1	1
DB02073	U-87 MG	1
DB02073	U-2 OS	1
DB02073	HL-60	1
DB02073	HMC-1	1
DB02073	MCF-7	1
DB02073	RT-4	1
DB02073	SiHa	1
DB02073	CACO-2	1
DB02073	AN3-CA	1
DB02073	HEL	1
DB02073	HaCaT	1
DB02073	U-2197	1
DB02073	SK-MEL-30	1
DB02073	U-138 MG	1
DB02073	SH-SY5Y	1
DB02073	MOLT-4	1
DB02073	EFO-21	1
DB02073	TIME	1
DB02073	Hep-G2	1
DB02073	U-266/70	1
DB02073	skin	1
DB02073	gallbladder	1
DB02073	esophagus	1
DB02073	kidney	1
DB02073	testis	1
DB02073	adrenal gland	1
DB02073	thyroid gland	1
DB02073	salivary gland	1
DB02073	pancreas	1
DB02073	cerebral cortex	1
DB02073	lymph node	1
DB02073	stomach	1
DB02073	colon	1
DB02073	adipose tissue	1
DB02073	urinary bladder	1
DB02073	appendix	1
DB02073	heart muscle	1
DB02073	lung	1
DB02073	prostate	1
DB02073	duodenum	1
DB02073	placenta	1
DB02073	spleen	1
DB02073	bone marrow	1
DB02073	small intestine	1
DB02073	uterus	1
DB02073	ovary	1
DB02073	liver	1
DB02512	WM-115	0.855475
DB02512	PC-3	0.89007
DB02512	SCLC-21H	0.909002
DB02512	HEK 293	0.806286
DB02512	SK-BR-3	0.964838
DB02512	BEWO	0.765813
DB02512	CAPAN-2	0.846477
DB02512	HeLa	0.824038
DB02512	RH-30	0.842072
DB02512	U-266/84	0.644576
DB02512	U-251 MG	0.753226
DB02512	A-549	0.769455
DB02512	NTERA-2	0.771388
DB02512	THP-1	0.72397
DB02512	U-87 MG	0.575758
DB02512	U-2 OS	0.754321
DB02512	HL-60	0.731854
DB02512	HMC-1	0.712558
DB02512	MCF-7	0.905491
DB02512	RT-4	0.816334
DB02512	SiHa	0.830833
DB02512	CACO-2	0.747382
DB02512	AN3-CA	0.684506
DB02512	HEL	0.794201
DB02512	HaCaT	0.701395
DB02512	U-2197	0.763203
DB02512	SK-MEL-30	0.731792
DB02512	U-138 MG	0.753044
DB02512	SH-SY5Y	0.766671
DB02512	MOLT-4	0.848819
DB02512	EFO-21	0.706034
DB02512	TIME	0.768255
DB02512	Hep-G2	0.841424
DB02512	U-266/70	0.72653
DB02512	skin	0.929937
DB02512	gallbladder	0.921311
DB02512	esophagus	0.711655
DB02512	kidney	0.941882
DB02512	testis	0.839678
DB02512	adrenal gland	0.81454
DB02512	thyroid gland	0.963409
DB02512	salivary gland	0.987619
DB02512	pancreas	1
DB02512	cerebral cortex	0.732241
DB02512	lymph node	0.858131
DB02512	stomach	0.985671
DB02512	colon	0.937917
DB02512	adipose tissue	0.967633
DB02512	urinary bladder	0.817656
DB02512	appendix	0.893681
DB02512	heart muscle	0.659817
DB02512	lung	0.997962
DB02512	prostate	0.975272
DB02512	duodenum	0.943434
DB02512	placenta	0.862846
DB02512	spleen	0.991262
DB02512	bone marrow	0.936298
DB02512	small intestine	0.940901
DB02512	uterus	0.930135
DB02512	ovary	0.890435
DB02512	liver	0.952735
DB04701	WM-115	1
DB04701	SCLC-21H	1
DB04701	MOLT-4	1
DB04701	SK-BR-3	1
DB04701	BEWO	1
DB04701	CAPAN-2	1
DB04701	HeLa	1
DB04701	RH-30	1
DB04701	U-266/84	1
DB04701	HaCaT	1
DB04701	A-549	1
DB04701	NTERA-2	1
DB04701	THP-1	1
DB04701	U-87 MG	1
DB04701	EFO-21	1
DB04701	HL-60	1
DB04701	HMC-1	1
DB04701	Hep-G2	1
DB04701	MCF-7	1
DB04701	RT-4	1
DB04701	SiHa	1
DB04701	CACO-2	1
DB04701	AN3-CA	1
DB04701	HEL	1
DB04701	U-251 MG	1
DB04701	U-2197	1
DB04701	SK-MEL-30	1
DB04701	SH-SY5Y	1
DB04701	U-138 MG	1
DB04701	PC-3	1
DB04701	HEK 293	1
DB04701	U-2 OS	1
DB04701	TIME	1
DB04701	U-266/70	1
DB04701	skin	1
DB04701	gallbladder	1
DB04701	esophagus	1
DB04701	kidney	1
DB04701	testis	1
DB04701	spleen	1
DB04701	adrenal gland	1
DB04701	thyroid gland	1
DB04701	salivary gland	1
DB04701	duodenum	1
DB04701	cerebral cortex	1
DB04701	lymph node	1
DB04701	stomach	1
DB04701	adipose tissue	1
DB04701	urinary bladder	1
DB04701	appendix	1
DB04701	heart muscle	1
DB04701	lung	1
DB04701	prostate	1
DB04701	pancreas	1
DB04701	placenta	1
DB04701	bone marrow	1
DB04701	small intestine	1
DB04701	uterus	1
DB04701	colon	1
DB04701	ovary	1
DB04701	liver	1
DB07372	WM-115	1
DB07372	PC-3	1
DB07372	SCLC-21H	1
DB07372	HEK 293	1
DB07372	SK-BR-3	1
DB07372	BEWO	1
DB07372	CAPAN-2	1
DB07372	HeLa	1
DB07372	RH-30	1
DB07372	U-266/84	1
DB07372	U-251 MG	1
DB07372	A-549	1
DB07372	NTERA-2	1
DB07372	THP-1	1
DB07372	U-87 MG	1
DB07372	U-2 OS	1
DB07372	HL-60	1
DB07372	HMC-1	1
DB07372	MCF-7	1
DB07372	RT-4	1
DB07372	SiHa	1
DB07372	CACO-2	1
DB07372	AN3-CA	1
DB07372	HEL	1
DB07372	HaCaT	1
DB07372	U-2197	1
DB07372	SK-MEL-30	1
DB07372	U-138 MG	1
DB07372	SH-SY5Y	1
DB07372	MOLT-4	1
DB07372	EFO-21	1
DB07372	TIME	1
DB07372	Hep-G2	1
DB07372	U-266/70	1
DB07372	skin	1
DB07372	gallbladder	1
DB07372	esophagus	1
DB07372	kidney	1
DB07372	testis	1
DB07372	adrenal gland	1
DB07372	thyroid gland	1
DB07372	salivary gland	1
DB07372	pancreas	1
DB07372	cerebral cortex	1
DB07372	lymph node	1
DB07372	stomach	1
DB07372	colon	1
DB07372	adipose tissue	1
DB07372	urinary bladder	1
DB07372	appendix	1
DB07372	heart muscle	1
DB07372	lung	1
DB07372	prostate	1
DB07372	duodenum	1
DB07372	placenta	1
DB07372	spleen	1
DB07372	bone marrow	1
DB07372	small intestine	1
DB07372	uterus	1
DB07372	ovary	1
DB07372	liver	0.995919
DB01829	WM-115	0.1
DB01829	PC-3	0.1
DB01829	SCLC-21H	0.1
DB01829	HEK 293	0.1
DB01829	SK-BR-3	0.1
DB01829	BEWO	0.1
DB01829	CAPAN-2	0.1
DB01829	HeLa	0.1
DB01829	RH-30	0.1
DB01829	U-266/84	0.1
DB01829	U-251 MG	0.1
DB01829	A-549	0.1
DB01829	NTERA-2	0.1
DB01829	THP-1	0.1
DB01829	U-87 MG	0.1
DB01829	U-2 OS	0.1
DB01829	HL-60	0.1
DB01829	HMC-1	0.1
DB01829	MCF-7	0.1
DB01829	RT-4	0.1
DB01829	SiHa	0.1
DB01829	CACO-2	0.1
DB01829	AN3-CA	0.1
DB01829	HEL	0.1
DB01829	HaCaT	0.1
DB01829	U-2197	0.1
DB01829	SK-MEL-30	0.1
DB01829	U-138 MG	0.1
DB01829	SH-SY5Y	0.1
DB01829	MOLT-4	0.1
DB01829	EFO-21	0.1
DB01829	TIME	0.1
DB01829	Hep-G2	0.1
DB01829	U-266/70	0.1
DB01829	skin	0.1
DB01829	gallbladder	0.1
DB01829	esophagus	0.1
DB01829	kidney	0.1
DB01829	testis	0.1
DB01829	adrenal gland	0.1
DB01829	thyroid gland	0.1
DB01829	salivary gland	0.1
DB01829	pancreas	0.1
DB01829	cerebral cortex	0.1
DB01829	lymph node	0.1
DB01829	stomach	0.1
DB01829	colon	0.1
DB01829	adipose tissue	0.1
DB01829	urinary bladder	0.1
DB01829	appendix	0.1
DB01829	heart muscle	0.1
DB01829	lung	0.1
DB01829	prostate	0.1
DB01829	duodenum	0.1
DB01829	placenta	0.1
DB01829	spleen	0.1
DB01829	bone marrow	0.1
DB01829	small intestine	0.1
DB01829	uterus	0.1
DB01829	ovary	0.1
DB01829	liver	0.1
DB01643	WM-115	0.1
DB01643	PC-3	0.1
DB01643	SCLC-21H	0.1
DB01643	HEK 293	0.1
DB01643	SK-BR-3	0.1
DB01643	BEWO	0.1
DB01643	CAPAN-2	0.1
DB01643	HeLa	0.1
DB01643	RH-30	0.1
DB01643	U-266/84	0.1
DB01643	U-251 MG	0.1
DB01643	A-549	0.1
DB01643	NTERA-2	0.1
DB01643	THP-1	0.1
DB01643	U-87 MG	0.1
DB01643	U-2 OS	0.1
DB01643	HL-60	0.1
DB01643	HMC-1	0.1
DB01643	MCF-7	0.1
DB01643	RT-4	0.1
DB01643	SiHa	0.1
DB01643	CACO-2	0.1
DB01643	AN3-CA	0.1
DB01643	HEL	0.1
DB01643	HaCaT	0.1
DB01643	U-2197	0.1
DB01643	SK-MEL-30	0.1
DB01643	U-138 MG	0.1
DB01643	SH-SY5Y	0.1
DB01643	MOLT-4	0.1
DB01643	EFO-21	0.1
DB01643	TIME	0.1
DB01643	Hep-G2	0.1
DB01643	U-266/70	0.1
DB01643	skin	0.1
DB01643	gallbladder	0.1
DB01643	esophagus	0.1
DB01643	kidney	0.1
DB01643	testis	0.1
DB01643	adrenal gland	0.1
DB01643	thyroid gland	0.1
DB01643	salivary gland	0.1
DB01643	pancreas	0.1
DB01643	cerebral cortex	0.1
DB01643	lymph node	0.1
DB01643	stomach	0.1
DB01643	colon	0.1
DB01643	adipose tissue	0.1
DB01643	urinary bladder	0.1
DB01643	appendix	0.1
DB01643	heart muscle	0.1
DB01643	lung	0.1
DB01643	prostate	0.1
DB01643	duodenum	0.1
DB01643	placenta	0.1
DB01643	spleen	0.1
DB01643	bone marrow	0.1
DB01643	small intestine	0.1
DB01643	uterus	0.1
DB01643	ovary	0.1
DB01643	liver	0.1
DB04174	WM-115	0.999758
DB04174	PC-3	0.987568
DB04174	SCLC-21H	0.995734
DB04174	HEK 293	0.995626
DB04174	SK-BR-3	0.990804
DB04174	BEWO	1
DB04174	CAPAN-2	0.994077
DB04174	HeLa	0.996508
DB04174	RH-30	0.999925
DB04174	U-266/84	0.993949
DB04174	U-251 MG	0.998884
DB04174	A-549	0.996821
DB04174	NTERA-2	1
DB04174	THP-1	0.991592
DB04174	U-87 MG	0.9967
DB04174	U-2 OS	0.995357
DB04174	HL-60	0.994953
DB04174	HMC-1	0.999575
DB04174	MCF-7	1
DB04174	RT-4	1
DB04174	SiHa	0.996568
DB04174	CACO-2	0.991108
DB04174	AN3-CA	0.997459
DB04174	HEL	1
DB04174	HaCaT	0.995044
DB04174	U-2197	1
DB04174	SK-MEL-30	0.998201
DB04174	U-138 MG	0.99097
DB04174	SH-SY5Y	0.994494
DB04174	MOLT-4	0.994898
DB04174	EFO-21	1
DB04174	TIME	0.988265
DB04174	Hep-G2	0.985966
DB04174	U-266/70	0.991357
DB04174	skin	0.999841
DB04174	gallbladder	1
DB04174	esophagus	1
DB04174	kidney	1
DB04174	testis	1
DB04174	adrenal gland	0.990041
DB04174	thyroid gland	0.997657
DB04174	salivary gland	1
DB04174	pancreas	1
DB04174	cerebral cortex	1
DB04174	lymph node	1
DB04174	stomach	1
DB04174	colon	1
DB04174	adipose tissue	0.99658
DB04174	urinary bladder	1
DB04174	appendix	1
DB04174	heart muscle	0.997457
DB04174	lung	1
DB04174	prostate	1
DB04174	duodenum	0.986925
DB04174	placenta	1
DB04174	spleen	1
DB04174	bone marrow	1
DB04174	small intestine	0.985831
DB04174	uterus	1
DB04174	ovary	0.986826
DB04174	liver	1
DB03793	WM-115	1
DB03793	SCLC-21H	1
DB03793	HEK 293	1
DB03793	SK-BR-3	1
DB03793	BEWO	1
DB03793	CAPAN-2	1
DB03793	HeLa	1
DB03793	RH-30	1
DB03793	U-266/84	1
DB03793	U-251 MG	1
DB03793	A-549	1
DB03793	NTERA-2	1
DB03793	THP-1	1
DB03793	U-87 MG	1
DB03793	U-2 OS	1
DB03793	HL-60	1
DB03793	HMC-1	1
DB03793	MCF-7	1
DB03793	RT-4	1
DB03793	SiHa	1
DB03793	CACO-2	1
DB03793	AN3-CA	1
DB03793	HEL	1
DB03793	HaCaT	1
DB03793	U-2197	1
DB03793	SK-MEL-30	1
DB03793	SH-SY5Y	1
DB03793	U-138 MG	1
DB03793	PC-3	1
DB03793	MOLT-4	1
DB03793	EFO-21	1
DB03793	TIME	1
DB03793	Hep-G2	1
DB03793	U-266/70	1
DB03793	skin	1
DB03793	gallbladder	1
DB03793	esophagus	1
DB03793	kidney	1
DB03793	testis	1
DB03793	spleen	1
DB03793	adrenal gland	1
DB03793	thyroid gland	1
DB03793	salivary gland	1
DB03793	pancreas	1
DB03793	cerebral cortex	1
DB03793	lymph node	1
DB03793	stomach	1
DB03793	colon	1
DB03793	adipose tissue	1
DB03793	urinary bladder	1
DB03793	appendix	1
DB03793	heart muscle	1
DB03793	lung	1
DB03793	prostate	1
DB03793	duodenum	1
DB03793	placenta	1
DB03793	bone marrow	1
DB03793	small intestine	1
DB03793	uterus	1
DB03793	ovary	1
DB03793	liver	1
DB02190	WM-115	0.525957
DB02190	TIME	0.117369
DB02190	SCLC-21H	0.517847
DB02190	RH-30	0.111977
DB02190	MOLT-4	0.112163
DB02190	SK-BR-3	0.112163
DB02190	BEWO	0.5919
DB02190	CAPAN-2	0.704566
DB02190	HeLa	0.588415
DB02190	U-266/84	0.111595
DB02190	HaCaT	0.111977
DB02190	A-549	0.106964
DB02190	NTERA-2	0.700901
DB02190	THP-1	0.106308
DB02190	U-87 MG	0.695167
DB02190	EFO-21	0.118895
DB02190	HL-60	0.112163
DB02190	HMC-1	0.118072
DB02190	Hep-G2	0.117369
DB02190	MCF-7	0.611893
DB02190	SiHa	0.112163
DB02190	CACO-2	0.112163
DB02190	AN3-CA	0.117369
DB02190	HEL	0.111977
DB02190	U-251 MG	0.875792
DB02190	U-2197	0.112163
DB02190	SK-MEL-30	0.111977
DB02190	SH-SY5Y	0.690236
DB02190	RT-4	0.657476
DB02190	U-138 MG	0.106964
DB02190	PC-3	0.598828
DB02190	HEK 293	0.659809
DB02190	U-2 OS	0.675356
DB02190	U-266/70	0.117369
DB02190	gallbladder	0.607514
DB02190	skin	0.596016
DB02190	esophagus	0.682403
DB02190	kidney	0.515514
DB02190	testis	0.601267
DB02190	adrenal gland	0.612562
DB02190	thyroid gland	0.594033
DB02190	salivary gland	0.538066
DB02190	duodenum	0.472596
DB02190	cerebral cortex	0.693671
DB02190	lymph node	0.622601
DB02190	stomach	0.501179
DB02190	adipose tissue	0.586475
DB02190	urinary bladder	0.624704
DB02190	appendix	0.597906
DB02190	heart muscle	0.809804
DB02190	lung	0.570468
DB02190	prostate	0.576143
DB02190	pancreas	0.318443
DB02190	placenta	0.558965
DB02190	bone marrow	0.120296
DB02190	small intestine	0.507403
DB02190	spleen	0.120296
DB02190	uterus	0.609729
DB02190	colon	0.322286
DB02190	ovary	0.650846
DB02190	liver	0.530158
DB04377	WM-115	0.1
DB04377	PC-3	0.1
DB04377	SCLC-21H	0.989659
DB04377	HEK 293	0.989443
DB04377	SK-BR-3	0.1
DB04377	BEWO	0.1
DB04377	CAPAN-2	0.1
DB04377	HeLa	0.1
DB04377	RH-30	0.1
DB04377	U-266/84	0.987554
DB04377	U-251 MG	0.1
DB04377	A-549	0.1
DB04377	NTERA-2	1
DB04377	THP-1	0.989446
DB04377	U-87 MG	0.1
DB04377	U-2 OS	0.1
DB04377	HL-60	0.1
DB04377	HMC-1	0.1
DB04377	MCF-7	0.1
DB04377	RT-4	0.1
DB04377	SiHa	0.1
DB04377	CACO-2	0.1
DB04377	AN3-CA	0.1
DB04377	HEL	0.1
DB04377	HaCaT	0.1
DB04377	U-2197	0.1
DB04377	SK-MEL-30	0.1
DB04377	U-138 MG	0.1
DB04377	SH-SY5Y	0.993786
DB04377	MOLT-4	0.1
DB04377	EFO-21	0.992219
DB04377	TIME	0.1
DB04377	Hep-G2	0.1
DB04377	U-266/70	0.1
DB04377	skin	0.987224
DB04377	gallbladder	0.98667
DB04377	esophagus	0.987775
DB04377	kidney	0.981666
DB04377	testis	0.984279
DB04377	adrenal gland	0.99273
DB04377	thyroid gland	0.1
DB04377	salivary gland	0.1
DB04377	pancreas	0.98507
DB04377	cerebral cortex	0.1
DB04377	lymph node	0.1
DB04377	stomach	0.98667
DB04377	colon	0.1
DB04377	adipose tissue	0.988001
DB04377	urinary bladder	0.1
DB04377	appendix	0.1
DB04377	heart muscle	0.1
DB04377	lung	0.986642
DB04377	prostate	0.986633
DB04377	duodenum	0.988001
DB04377	placenta	0.1
DB04377	spleen	0.1
DB04377	bone marrow	0.1
DB04377	small intestine	0.988277
DB04377	uterus	0.986652
DB04377	ovary	0.990771
DB04377	liver	0.987862
DB04375	WM-115	1
DB04375	PC-3	1
DB04375	SCLC-21H	1
DB04375	HEK 293	1
DB04375	SK-BR-3	1
DB04375	BEWO	1
DB04375	CAPAN-2	1
DB04375	HeLa	1
DB04375	RH-30	1
DB04375	U-266/84	1
DB04375	U-251 MG	1
DB04375	A-549	1
DB04375	NTERA-2	1
DB04375	THP-1	1
DB04375	U-87 MG	1
DB04375	U-2 OS	1
DB04375	HL-60	1
DB04375	HMC-1	1
DB04375	MCF-7	1
DB04375	RT-4	1
DB04375	SiHa	1
DB04375	CACO-2	1
DB04375	AN3-CA	1
DB04375	HEL	1
DB04375	HaCaT	1
DB04375	U-2197	1
DB04375	SK-MEL-30	1
DB04375	U-138 MG	1
DB04375	SH-SY5Y	1
DB04375	MOLT-4	1
DB04375	EFO-21	1
DB04375	TIME	1
DB04375	Hep-G2	1
DB04375	U-266/70	1
DB04375	skin	1
DB04375	gallbladder	1
DB04375	esophagus	1
DB04375	kidney	1
DB04375	testis	1
DB04375	adrenal gland	1
DB04375	thyroid gland	1
DB04375	salivary gland	1
DB04375	pancreas	1
DB04375	cerebral cortex	1
DB04375	lymph node	1
DB04375	stomach	1
DB04375	colon	1
DB04375	adipose tissue	1
DB04375	urinary bladder	1
DB04375	appendix	1
DB04375	heart muscle	1
DB04375	lung	1
DB04375	prostate	1
DB04375	duodenum	1
DB04375	placenta	1
DB04375	spleen	1
DB04375	bone marrow	1
DB04375	small intestine	1
DB04375	uterus	1
DB04375	ovary	1
DB04375	liver	1
DB03245	WM-115	0.471374
DB03245	PC-3	0.554191
DB03245	SCLC-21H	0.3794
DB03245	HEK 293	0.600488
DB03245	SK-BR-3	0.441346
DB03245	BEWO	0.561491
DB03245	CAPAN-2	0.690004
DB03245	HeLa	0.511167
DB03245	RH-30	0.474851
DB03245	U-266/84	0.686461
DB03245	U-251 MG	0.1
DB03245	A-549	0.577736
DB03245	NTERA-2	0.681021
DB03245	THP-1	0.650039
DB03245	U-87 MG	0.672212
DB03245	U-2 OS	0.639457
DB03245	HL-60	0.628195
DB03245	HMC-1	0.672234
DB03245	MCF-7	0.496912
DB03245	RT-4	0.6218
DB03245	SiHa	0.50598
DB03245	CACO-2	0.62528
DB03245	AN3-CA	0.767291
DB03245	HEL	0.519714
DB03245	HaCaT	0.606154
DB03245	U-2197	0.550636
DB03245	SK-MEL-30	0.576262
DB03245	U-138 MG	0.634473
DB03245	SH-SY5Y	0.649046
DB03245	MOLT-4	0.634711
DB03245	EFO-21	0.677198
DB03245	TIME	0.636436
DB03245	Hep-G2	0.777005
DB03245	U-266/70	0.1
DB03245	skin	0.519446
DB03245	gallbladder	0.516356
DB03245	esophagus	0.635984
DB03245	kidney	0.294709
DB03245	testis	0.566089
DB03245	adrenal gland	0.538084
DB03245	thyroid gland	0.460458
DB03245	salivary gland	0.461389
DB03245	pancreas	0.237401
DB03245	cerebral cortex	0.623964
DB03245	lymph node	0.574046
DB03245	stomach	0.431397
DB03245	colon	0.259712
DB03245	adipose tissue	0.478894
DB03245	urinary bladder	0.582697
DB03245	appendix	0.549093
DB03245	heart muscle	0.75636
DB03245	lung	0.504558
DB03245	prostate	0.434809
DB03245	duodenum	0.425848
DB03245	placenta	0.515162
DB03245	spleen	0.496351
DB03245	bone marrow	0.570118
DB03245	small intestine	0.462164
DB03245	uterus	0.516586
DB03245	ovary	0.465041
DB03245	liver	0.288982
DB00388	WM-115	0.950609
DB00388	PC-3	0.939508
DB00388	SCLC-21H	0.950072
DB00388	HEK 293	0.946572
DB00388	SK-BR-3	0.961121
DB00388	BEWO	0.961669
DB00388	CAPAN-2	0.169887
DB00388	HeLa	0.956327
DB00388	RH-30	0.955763
DB00388	U-266/84	0.965875
DB00388	U-251 MG	0.958505
DB00388	A-549	0.967189
DB00388	NTERA-2	1
DB00388	THP-1	0.961138
DB00388	U-87 MG	0.969195
DB00388	U-2 OS	0.953852
DB00388	HL-60	0.95718
DB00388	HMC-1	0.961229
DB00388	MCF-7	0.983639
DB00388	RT-4	0.151618
DB00388	SiHa	0.964674
DB00388	CACO-2	0.95786
DB00388	AN3-CA	0.962371
DB00388	HEL	0.962469
DB00388	HaCaT	0.968215
DB00388	U-2197	0.955244
DB00388	SK-MEL-30	0.961879
DB00388	U-138 MG	0.957672
DB00388	SH-SY5Y	0.954833
DB00388	MOLT-4	0.939708
DB00388	EFO-21	0.96387
DB00388	TIME	0.942817
DB00388	Hep-G2	0.94791
DB00388	U-266/70	0.958416
DB00388	skin	0.944075
DB00388	gallbladder	0.95507
DB00388	esophagus	0.962411
DB00388	kidney	0.960045
DB00388	testis	0.955616
DB00388	adrenal gland	0.945809
DB00388	thyroid gland	0.943551
DB00388	salivary gland	0.95731
DB00388	pancreas	0.984572
DB00388	cerebral cortex	0.964339
DB00388	lymph node	0.95336
DB00388	stomach	0.949945
DB00388	colon	0.991573
DB00388	adipose tissue	0.95311
DB00388	urinary bladder	0.950722
DB00388	appendix	0.952558
DB00388	heart muscle	0.960543
DB00388	lung	0.945296
DB00388	prostate	0.954648
DB00388	duodenum	0.949991
DB00388	placenta	0.954197
DB00388	spleen	0.949453
DB00388	bone marrow	0.951559
DB00388	small intestine	0.962389
DB00388	uterus	0.949398
DB00388	ovary	0.934519
DB00388	liver	0.965521
DB02178	WM-115	0.486869
DB02178	PC-3	0.544115
DB02178	SCLC-21H	0.439011
DB02178	HEK 293	0.582591
DB02178	SK-BR-3	0.112163
DB02178	BEWO	0.564607
DB02178	CAPAN-2	0.698075
DB02178	HeLa	0.522202
DB02178	RH-30	0.111977
DB02178	U-266/84	0.111595
DB02178	U-251 MG	0.875255
DB02178	A-549	0.106964
DB02178	NTERA-2	0.679607
DB02178	THP-1	0.106308
DB02178	U-87 MG	0.654022
DB02178	U-2 OS	0.641757
DB02178	HL-60	0.112163
DB02178	HMC-1	0.118072
DB02178	MCF-7	0.628686
DB02178	RT-4	0.627897
DB02178	SiHa	0.112163
DB02178	CACO-2	0.112163
DB02178	AN3-CA	0.117369
DB02178	HEL	0.111977
DB02178	HaCaT	0.111977
DB02178	U-2197	0.112163
DB02178	SK-MEL-30	0.111977
DB02178	U-138 MG	0.106964
DB02178	SH-SY5Y	0.655635
DB02178	MOLT-4	0.112163
DB02178	EFO-21	0.118895
DB02178	TIME	0.117369
DB02178	Hep-G2	0.117369
DB02178	U-266/70	0.117369
DB02178	skin	0.557471
DB02178	gallbladder	0.533861
DB02178	esophagus	0.654973
DB02178	kidney	0.504555
DB02178	testis	0.578686
DB02178	adrenal gland	0.550532
DB02178	thyroid gland	0.482179
DB02178	salivary gland	0.483646
DB02178	pancreas	0.307048
DB02178	cerebral cortex	0.668483
DB02178	lymph node	0.586097
DB02178	stomach	0.453034
DB02178	colon	0.308746
DB02178	adipose tissue	0.499178
DB02178	urinary bladder	0.593066
DB02178	appendix	0.562911
DB02178	heart muscle	0.767989
DB02178	lung	0.52875
DB02178	prostate	0.499562
DB02178	duodenum	0.441528
DB02178	placenta	0.529715
DB02178	spleen	0.120296
DB02178	bone marrow	0.120296
DB02178	small intestine	0.479104
DB02178	uterus	0.533871
DB02178	ovary	0.54637
DB02178	liver	0.469358
DB03170	WM-115	0.502686
DB03170	PC-3	0.575034
DB03170	SCLC-21H	0.455173
DB03170	HEK 293	0.600488
DB03170	SK-BR-3	0.471271
DB03170	BEWO	0.583493
DB03170	CAPAN-2	0.726707
DB03170	HeLa	0.539521
DB03170	RH-30	0.503615
DB03170	U-266/84	0.709521
DB03170	U-251 MG	0.894237
DB03170	A-549	0.60168
DB03170	NTERA-2	0.709532
DB03170	THP-1	0.673889
DB03170	U-87 MG	0.677726
DB03170	U-2 OS	0.665257
DB03170	HL-60	0.638071
DB03170	HMC-1	0.697689
DB03170	MCF-7	0.649616
DB03170	RT-4	0.656374
DB03170	SiHa	0.532941
DB03170	CACO-2	0.652498
DB03170	AN3-CA	0.79098
DB03170	HEL	0.536938
DB03170	HaCaT	0.653177
DB03170	U-2197	0.576699
DB03170	SK-MEL-30	0.628089
DB03170	U-138 MG	0.663957
DB03170	SH-SY5Y	0.679508
DB03170	MOLT-4	0.718611
DB03170	EFO-21	0.700489
DB03170	TIME	0.657445
DB03170	Hep-G2	0.847464
DB03170	U-266/70	0.705224
DB03170	skin	0.578373
DB03170	gallbladder	0.563095
DB03170	esophagus	0.679861
DB03170	kidney	0.519834
DB03170	testis	0.614979
DB03170	adrenal gland	0.575066
DB03170	thyroid gland	0.50257
DB03170	salivary gland	0.513433
DB03170	pancreas	0.340037
DB03170	cerebral cortex	0.70413
DB03170	lymph node	0.611348
DB03170	stomach	0.480977
DB03170	colon	0.341968
DB03170	adipose tissue	0.532307
DB03170	urinary bladder	0.620566
DB03170	appendix	0.589856
DB03170	heart muscle	0.7982
DB03170	lung	0.555761
DB03170	prostate	0.524903
DB03170	duodenum	0.457277
DB03170	placenta	0.557326
DB03170	spleen	0.550488
DB03170	bone marrow	0.621765
DB03170	small intestine	0.503048
DB03170	uterus	0.560966
DB03170	ovary	0.564732
DB03170	liver	0.483947
DB02097	WM-115	0.100991
DB02097	PC-3	0.1
DB02097	SCLC-21H	0.101047
DB02097	HEK 293	0.101047
DB02097	SK-BR-3	0.100991
DB02097	BEWO	0.100991
DB02097	CAPAN-2	0.103082
DB02097	HeLa	0.1
DB02097	RH-30	0.1
DB02097	U-266/84	0.101046
DB02097	U-251 MG	0.111157
DB02097	A-549	0.100991
DB02097	NTERA-2	0.101047
DB02097	THP-1	0.101046
DB02097	U-87 MG	0.1
DB02097	U-2 OS	0.113194
DB02097	HL-60	0.100991
DB02097	HMC-1	0.101106
DB02097	MCF-7	0.100991
DB02097	RT-4	0.1
DB02097	SiHa	0.100991
DB02097	CACO-2	0.100991
DB02097	AN3-CA	0.101179
DB02097	HEL	0.100991
DB02097	HaCaT	0.1
DB02097	U-2197	0.100991
DB02097	SK-MEL-30	0.1
DB02097	U-138 MG	0.1
DB02097	SH-SY5Y	0.101291
DB02097	MOLT-4	0.100991
DB02097	EFO-21	0.101055
DB02097	TIME	0.101179
DB02097	Hep-G2	0.101179
DB02097	U-266/70	0.101179
DB02097	skin	0.101047
DB02097	gallbladder	0.106909
DB02097	esophagus	0.101049
DB02097	kidney	0.101049
DB02097	testis	0.106501
DB02097	adrenal gland	0.1
DB02097	thyroid gland	0.101056
DB02097	salivary gland	0.106157
DB02097	pancreas	0.106483
DB02097	cerebral cortex	0.100991
DB02097	lymph node	0.100991
DB02097	stomach	0.106501
DB02097	colon	0.10614
DB02097	adipose tissue	0.101049
DB02097	urinary bladder	0.106157
DB02097	appendix	0.100991
DB02097	heart muscle	0.119056
DB02097	lung	0.106909
DB02097	prostate	0.106501
DB02097	duodenum	0.101049
DB02097	placenta	0.100991
DB02097	spleen	0.106544
DB02097	bone marrow	0.106544
DB02097	small intestine	0.101047
DB02097	uterus	0.106909
DB02097	ovary	0.1
DB02097	liver	0.106909
DB01942	WM-115	0.112176
DB01942	PC-3	0.131544
DB01942	SCLC-21H	0.11199
DB01942	HEK 293	0.113084
DB01942	SK-BR-3	0.112155
DB01942	BEWO	0.117582
DB01942	CAPAN-2	0.117744
DB01942	HeLa	0.112363
DB01942	RH-30	0.111969
DB01942	U-266/84	0.111587
DB01942	U-251 MG	0.15165
DB01942	A-549	0.106962
DB01942	NTERA-2	0.11199
DB01942	THP-1	0.106305
DB01942	U-87 MG	0.11757
DB01942	U-2 OS	0.11757
DB01942	HL-60	0.112155
DB01942	HMC-1	0.118055
DB01942	MCF-7	0.107142
DB01942	RT-4	0.112134
DB01942	SiHa	0.112155
DB01942	CACO-2	0.112155
DB01942	AN3-CA	0.117355
DB01942	HEL	0.111969
DB01942	HaCaT	0.111969
DB01942	U-2197	0.112155
DB01942	SK-MEL-30	0.111969
DB01942	U-138 MG	0.106962
DB01942	SH-SY5Y	0.117495
DB01942	MOLT-4	0.112155
DB01942	EFO-21	0.118872
DB01942	TIME	0.117355
DB01942	Hep-G2	0.117355
DB01942	U-266/70	0.117355
DB01942	skin	0.111793
DB01942	gallbladder	0.17733
DB01942	esophagus	0.17551
DB01942	kidney	0.17551
DB01942	testis	0.17733
DB01942	adrenal gland	0.193557
DB01942	thyroid gland	0.176238
DB01942	salivary gland	0.177968
DB01942	pancreas	0.160923
DB01942	cerebral cortex	0.10715
DB01942	lymph node	0.112363
DB01942	stomach	0.17733
DB01942	colon	0.1
DB01942	adipose tissue	0.17551
DB01942	urinary bladder	0.177968
DB01942	appendix	0.112363
DB01942	heart muscle	0.123399
DB01942	lung	0.17733
DB01942	prostate	0.17733
DB01942	duodenum	0.17551
DB01942	placenta	0.112301
DB01942	spleen	0.120288
DB01942	bone marrow	0.120288
DB01942	small intestine	0.114831
DB01942	uterus	0.17733
DB01942	ovary	0.184611
DB01942	liver	0.17733
DB04461	WM-115	0.112176
DB04461	PC-3	0.131544
DB04461	SCLC-21H	0.11199
DB04461	HEK 293	0.113084
DB04461	SK-BR-3	0.112155
DB04461	BEWO	0.117582
DB04461	CAPAN-2	0.117744
DB04461	HeLa	0.112363
DB04461	RH-30	0.111969
DB04461	U-266/84	0.111587
DB04461	U-251 MG	0.15165
DB04461	A-549	0.106962
DB04461	NTERA-2	0.11199
DB04461	THP-1	0.106305
DB04461	U-87 MG	0.11757
DB04461	U-2 OS	0.11757
DB04461	HL-60	0.112155
DB04461	HMC-1	0.118055
DB04461	MCF-7	0.107142
DB04461	RT-4	0.112134
DB04461	SiHa	0.112155
DB04461	CACO-2	0.112155
DB04461	AN3-CA	0.117355
DB04461	HEL	0.111969
DB04461	HaCaT	0.111969
DB04461	U-2197	0.112155
DB04461	SK-MEL-30	0.111969
DB04461	U-138 MG	0.106962
DB04461	SH-SY5Y	0.117495
DB04461	MOLT-4	0.112155
DB04461	EFO-21	0.118872
DB04461	TIME	0.117355
DB04461	Hep-G2	0.117355
DB04461	U-266/70	0.117355
DB04461	skin	0.111793
DB04461	gallbladder	0.17733
DB04461	esophagus	0.17551
DB04461	kidney	0.17551
DB04461	testis	0.17733
DB04461	adrenal gland	0.193557
DB04461	thyroid gland	0.176238
DB04461	salivary gland	0.177968
DB04461	pancreas	0.160923
DB04461	cerebral cortex	0.10715
DB04461	lymph node	0.112363
DB04461	stomach	0.17733
DB04461	colon	0.170166
DB04461	adipose tissue	0.17551
DB04461	urinary bladder	0.177968
DB04461	appendix	0.112363
DB04461	heart muscle	0.123399
DB04461	lung	0.17733
DB04461	prostate	0.17733
DB04461	duodenum	0.17551
DB04461	placenta	0.112301
DB04461	spleen	0.120288
DB04461	bone marrow	0.120288
DB04461	small intestine	0.114831
DB04461	uterus	0.17733
DB04461	ovary	0.184611
DB04461	liver	0.17733
DB02883	WM-115	0.1
DB02883	PC-3	0.1
DB02883	SCLC-21H	0.1
DB02883	HEK 293	0.1
DB02883	SK-BR-3	0.1
DB02883	BEWO	0.1
DB02883	CAPAN-2	0.1
DB02883	HeLa	0.1
DB02883	RH-30	0.1
DB02883	U-266/84	0.1
DB02883	U-251 MG	0.1
DB02883	A-549	0.1
DB02883	NTERA-2	0.1
DB02883	THP-1	0.1
DB02883	U-87 MG	0.1
DB02883	U-2 OS	0.1
DB02883	HL-60	0.1
DB02883	HMC-1	0.1
DB02883	MCF-7	0.1
DB02883	RT-4	0.1
DB02883	SiHa	0.1
DB02883	CACO-2	0.1
DB02883	AN3-CA	0.1
DB02883	HEL	0.1
DB02883	HaCaT	0.1
DB02883	U-2197	0.1
DB02883	SK-MEL-30	0.1
DB02883	U-138 MG	0.1
DB02883	SH-SY5Y	0.1
DB02883	MOLT-4	0.1
DB02883	EFO-21	0.1
DB02883	TIME	0.1
DB02883	Hep-G2	0.1
DB02883	U-266/70	0.1
DB02883	skin	0.1
DB02883	gallbladder	0.1
DB02883	esophagus	0.1
DB02883	kidney	0.1
DB02883	testis	0.1
DB02883	adrenal gland	0.1
DB02883	thyroid gland	0.1
DB02883	salivary gland	0.1
DB02883	pancreas	0.1
DB02883	cerebral cortex	0.1
DB02883	lymph node	0.1
DB02883	stomach	0.1
DB02883	colon	0.1
DB02883	adipose tissue	0.1
DB02883	urinary bladder	0.1
DB02883	appendix	0.1
DB02883	heart muscle	0.1
DB02883	lung	0.1
DB02883	prostate	0.1
DB02883	duodenum	0.1
DB02883	placenta	0.1
DB02883	spleen	0.1
DB02883	bone marrow	0.1
DB02883	small intestine	0.1
DB02883	uterus	0.1
DB02883	ovary	0.1
DB02883	liver	0.1
DB03609	WM-115	0.100991
DB03609	PC-3	0.1
DB03609	SCLC-21H	0.101046
DB03609	HEK 293	0.101046
DB03609	SK-BR-3	0.101171
DB03609	BEWO	0.100991
DB03609	CAPAN-2	0.103082
DB03609	HeLa	0.100991
DB03609	RH-30	0.100991
DB03609	U-266/84	0.101046
DB03609	U-251 MG	0.111157
DB03609	A-549	0.100991
DB03609	NTERA-2	0.101046
DB03609	THP-1	0.101046
DB03609	U-87 MG	0.113194
DB03609	U-2 OS	0.113194
DB03609	HL-60	0.100991
DB03609	HMC-1	0.101106
DB03609	MCF-7	0.101217
DB03609	RT-4	0.100991
DB03609	SiHa	0.100991
DB03609	CACO-2	0.100991
DB03609	AN3-CA	0.101179
DB03609	HEL	0.100991
DB03609	HaCaT	0.100991
DB03609	U-2197	0.100991
DB03609	SK-MEL-30	0.100991
DB03609	U-138 MG	0.100991
DB03609	SH-SY5Y	0.101291
DB03609	MOLT-4	0.100991
DB03609	EFO-21	0.101055
DB03609	TIME	0.101179
DB03609	Hep-G2	0.101179
DB03609	U-266/70	0.101179
DB03609	skin	0.101275
DB03609	gallbladder	0.106909
DB03609	esophagus	0.101049
DB03609	kidney	0.101049
DB03609	testis	0.106501
DB03609	adrenal gland	0.1
DB03609	thyroid gland	0.101056
DB03609	salivary gland	0.106157
DB03609	pancreas	0.106483
DB03609	cerebral cortex	0.100991
DB03609	lymph node	0.101232
DB03609	stomach	0.106501
DB03609	colon	0.10614
DB03609	adipose tissue	0.101049
DB03609	urinary bladder	0.106157
DB03609	appendix	0.101232
DB03609	heart muscle	0.119056
DB03609	lung	0.106909
DB03609	prostate	0.106501
DB03609	duodenum	0.101049
DB03609	placenta	0.100991
DB03609	spleen	0.106544
DB03609	bone marrow	0.106544
DB03609	small intestine	0.101961
DB03609	uterus	0.106909
DB03609	ovary	0.1
DB03609	liver	0.106909
DB00900	WM-115	0.986482
DB00900	PC-3	0.989129
DB00900	SCLC-21H	0.990256
DB00900	HEK 293	0.986901
DB00900	SK-BR-3	0.990076
DB00900	BEWO	0.989502
DB00900	CAPAN-2	0.989421
DB00900	HeLa	0.98647
DB00900	RH-30	0.987226
DB00900	U-266/84	0.989912
DB00900	U-251 MG	0.999632
DB00900	A-549	0.990002
DB00900	NTERA-2	1
DB00900	THP-1	0.99035
DB00900	U-87 MG	0.990174
DB00900	U-2 OS	0.990406
DB00900	HL-60	0.989404
DB00900	HMC-1	0.989417
DB00900	MCF-7	0.990188
DB00900	RT-4	0.990033
DB00900	SiHa	0.986462
DB00900	CACO-2	0.989353
DB00900	AN3-CA	0.989613
DB00900	HEL	0.986342
DB00900	HaCaT	0.986698
DB00900	U-2197	0.987225
DB00900	SK-MEL-30	0.98676
DB00900	U-138 MG	0.990586
DB00900	SH-SY5Y	0.989142
DB00900	MOLT-4	0.987823
DB00900	EFO-21	0.987286
DB00900	TIME	0.987334
DB00900	Hep-G2	0.989169
DB00900	U-266/70	0.996981
DB00900	skin	0.986373
DB00900	gallbladder	0.985797
DB00900	esophagus	0.989808
DB00900	kidney	0.990358
DB00900	testis	0.990015
DB00900	adrenal gland	0.990417
DB00900	thyroid gland	0.989984
DB00900	salivary gland	0.986688
DB00900	pancreas	0.99052
DB00900	cerebral cortex	0.99068
DB00900	lymph node	0.989953
DB00900	stomach	0.989546
DB00900	colon	0.988751
DB00900	adipose tissue	0.986219
DB00900	urinary bladder	0.989639
DB00900	appendix	0.986348
DB00900	heart muscle	0.992441
DB00900	lung	0.98654
DB00900	prostate	0.986531
DB00900	duodenum	0.985958
DB00900	placenta	0.986359
DB00900	spleen	0.989651
DB00900	bone marrow	0.985943
DB00900	small intestine	0.98628
DB00900	uterus	0.989531
DB00900	ovary	0.990449
DB00900	liver	0.986152
DB04063	WM-115	0.1
DB04063	PC-3	0.1
DB04063	SCLC-21H	0.1
DB04063	HEK 293	0.1
DB04063	SK-BR-3	0.1
DB04063	BEWO	0.1
DB04063	CAPAN-2	0.1
DB04063	HeLa	0.1
DB04063	RH-30	0.1
DB04063	U-266/84	0.1
DB04063	U-251 MG	0.1
DB04063	A-549	0.1
DB04063	NTERA-2	0.1
DB04063	THP-1	0.1
DB04063	U-87 MG	0.1
DB04063	U-2 OS	0.1
DB04063	HL-60	0.1
DB04063	HMC-1	0.1
DB04063	MCF-7	0.1
DB04063	RT-4	0.1
DB04063	SiHa	0.1
DB04063	CACO-2	0.1
DB04063	AN3-CA	0.1
DB04063	HEL	0.1
DB04063	HaCaT	0.1
DB04063	U-2197	0.1
DB04063	SK-MEL-30	0.1
DB04063	U-138 MG	0.1
DB04063	SH-SY5Y	0.1
DB04063	MOLT-4	0.1
DB04063	EFO-21	0.1
DB04063	TIME	0.1
DB04063	Hep-G2	0.1
DB04063	U-266/70	0.1
DB04063	skin	0.1
DB04063	gallbladder	0.1
DB04063	esophagus	0.1
DB04063	kidney	0.1
DB04063	testis	0.1
DB04063	adrenal gland	0.1
DB04063	thyroid gland	0.1
DB04063	salivary gland	0.1
DB04063	pancreas	0.1
DB04063	cerebral cortex	0.1
DB04063	lymph node	0.1
DB04063	stomach	0.1
DB04063	colon	0.1
DB04063	adipose tissue	0.1
DB04063	urinary bladder	0.1
DB04063	appendix	0.1
DB04063	heart muscle	0.1
DB04063	lung	0.1
DB04063	prostate	0.1
DB04063	duodenum	0.1
DB04063	placenta	0.1
DB04063	spleen	0.1
DB04063	bone marrow	0.1
DB04063	small intestine	0.1
DB04063	uterus	0.1
DB04063	ovary	0.1
DB04063	liver	0.1
DB04388	WM-115	0.1
DB04388	PC-3	0.1
DB04388	SCLC-21H	0.1
DB04388	HEK 293	0.1
DB04388	SK-BR-3	0.1
DB04388	BEWO	0.1
DB04388	CAPAN-2	0.1
DB04388	HeLa	0.1
DB04388	RH-30	0.1
DB04388	U-266/84	0.1
DB04388	U-251 MG	0.1
DB04388	A-549	0.1
DB04388	NTERA-2	0.1
DB04388	THP-1	0.1
DB04388	U-87 MG	0.1
DB04388	U-2 OS	0.1
DB04388	HL-60	0.1
DB04388	HMC-1	0.1
DB04388	MCF-7	0.1
DB04388	RT-4	0.1
DB04388	SiHa	0.1
DB04388	CACO-2	0.1
DB04388	AN3-CA	0.1
DB04388	HEL	0.1
DB04388	HaCaT	0.1
DB04388	U-2197	0.1
DB04388	SK-MEL-30	0.1
DB04388	U-138 MG	0.1
DB04388	SH-SY5Y	0.1
DB04388	MOLT-4	0.1
DB04388	EFO-21	0.1
DB04388	TIME	0.1
DB04388	Hep-G2	0.1
DB04388	U-266/70	0.1
DB04388	skin	0.1
DB04388	gallbladder	0.1
DB04388	esophagus	0.1
DB04388	kidney	0.1
DB04388	testis	0.1
DB04388	adrenal gland	0.1
DB04388	thyroid gland	0.1
DB04388	salivary gland	0.1
DB04388	pancreas	0.1
DB04388	cerebral cortex	0.1
DB04388	lymph node	0.1
DB04388	stomach	0.1
DB04388	colon	0.1
DB04388	adipose tissue	0.1
DB04388	urinary bladder	0.1
DB04388	appendix	0.1
DB04388	heart muscle	0.1
DB04388	lung	0.1
DB04388	prostate	0.1
DB04388	duodenum	0.1
DB04388	placenta	0.1
DB04388	spleen	0.1
DB04388	bone marrow	0.1
DB04388	small intestine	0.1
DB04388	uterus	0.1
DB04388	ovary	0.1
DB04388	liver	0.1
DB03962	WM-115	0.1
DB03962	PC-3	0.1
DB03962	SCLC-21H	0.1
DB03962	HEK 293	0.1
DB03962	SK-BR-3	0.1
DB03962	BEWO	0.1
DB03962	CAPAN-2	0.1
DB03962	HeLa	0.1
DB03962	RH-30	0.1
DB03962	U-266/84	0.1
DB03962	U-251 MG	0.1
DB03962	A-549	0.1
DB03962	NTERA-2	0.1
DB03962	THP-1	0.1
DB03962	U-87 MG	0.1
DB03962	U-2 OS	0.1
DB03962	HL-60	0.1
DB03962	HMC-1	0.1
DB03962	MCF-7	0.1
DB03962	RT-4	0.1
DB03962	SiHa	0.1
DB03962	CACO-2	0.1
DB03962	AN3-CA	0.1
DB03962	HEL	0.1
DB03962	HaCaT	0.1
DB03962	U-2197	0.1
DB03962	SK-MEL-30	0.1
DB03962	U-138 MG	0.1
DB03962	SH-SY5Y	0.1
DB03962	MOLT-4	0.1
DB03962	EFO-21	0.1
DB03962	TIME	0.1
DB03962	Hep-G2	0.1
DB03962	U-266/70	0.1
DB03962	skin	0.1
DB03962	gallbladder	0.1
DB03962	esophagus	0.1
DB03962	kidney	0.1
DB03962	testis	0.1
DB03962	adrenal gland	0.1
DB03962	thyroid gland	0.1
DB03962	salivary gland	0.1
DB03962	pancreas	0.1
DB03962	cerebral cortex	0.1
DB03962	lymph node	0.1
DB03962	stomach	0.1
DB03962	colon	0.1
DB03962	adipose tissue	0.1
DB03962	urinary bladder	0.1
DB03962	appendix	0.1
DB03962	heart muscle	0.1
DB03962	lung	0.1
DB03962	prostate	0.1
DB03962	duodenum	0.1
DB03962	placenta	0.1
DB03962	spleen	0.1
DB03962	bone marrow	0.1
DB03962	small intestine	0.1
DB03962	uterus	0.1
DB03962	ovary	0.1
DB03962	liver	0.1
DB01709	WM-115	0.748438
DB01709	PC-3	0.928643
DB01709	SCLC-21H	0.819281
DB01709	HEK 293	0.672185
DB01709	SK-BR-3	0.773213
DB01709	BEWO	0.78669
DB01709	CAPAN-2	0.757418
DB01709	HeLa	0.697802
DB01709	RH-30	0.709408
DB01709	U-266/84	0.505506
DB01709	U-251 MG	0.791324
DB01709	A-549	0.618707
DB01709	NTERA-2	0.727286
DB01709	THP-1	0.578312
DB01709	U-87 MG	0.49385
DB01709	U-2 OS	0.752109
DB01709	HL-60	0.770031
DB01709	HMC-1	0.599967
DB01709	MCF-7	0.675291
DB01709	RT-4	0.599829
DB01709	SiHa	0.696018
DB01709	CACO-2	0.754945
DB01709	AN3-CA	0.612432
DB01709	HEL	0.654249
DB01709	HaCaT	0.58447
DB01709	U-2197	0.677085
DB01709	SK-MEL-30	0.59791
DB01709	U-138 MG	0.577979
DB01709	SH-SY5Y	0.673763
DB01709	MOLT-4	0.776555
DB01709	EFO-21	0.644076
DB01709	TIME	0.734216
DB01709	Hep-G2	0.790432
DB01709	U-266/70	0.577478
DB01709	skin	0.72783
DB01709	gallbladder	0.713636
DB01709	esophagus	0.565634
DB01709	kidney	0.846081
DB01709	testis	0.647826
DB01709	adrenal gland	0.773124
DB01709	thyroid gland	0.779018
DB01709	salivary gland	0.782258
DB01709	pancreas	0.933333
DB01709	cerebral cortex	0.590067
DB01709	lymph node	0.648767
DB01709	stomach	0.802053
DB01709	colon	0.876471
DB01709	adipose tissue	0.760822
DB01709	urinary bladder	0.629121
DB01709	appendix	0.679317
DB01709	heart muscle	0.571989
DB01709	lung	0.751838
DB01709	prostate	0.752294
DB01709	duodenum	0.778814
DB01709	placenta	0.710166
DB01709	spleen	0.758065
DB01709	bone marrow	0.688462
DB01709	small intestine	0.764577
DB01709	uterus	0.712766
DB01709	ovary	0.829552
DB01709	liver	0.894912
DB04066	WM-115	1
DB04066	PC-3	1
DB04066	SCLC-21H	1
DB04066	HEK 293	1
DB04066	SK-BR-3	1
DB04066	BEWO	1
DB04066	CAPAN-2	1
DB04066	HeLa	1
DB04066	RH-30	1
DB04066	U-266/84	1
DB04066	U-251 MG	1
DB04066	A-549	1
DB04066	NTERA-2	1
DB04066	THP-1	1
DB04066	U-87 MG	1
DB04066	U-2 OS	1
DB04066	HL-60	1
DB04066	HMC-1	1
DB04066	MCF-7	1
DB04066	RT-4	1
DB04066	SiHa	1
DB04066	CACO-2	1
DB04066	AN3-CA	1
DB04066	HEL	1
DB04066	HaCaT	1
DB04066	U-2197	1
DB04066	SK-MEL-30	1
DB04066	U-138 MG	1
DB04066	SH-SY5Y	1
DB04066	MOLT-4	1
DB04066	EFO-21	1
DB04066	TIME	1
DB04066	Hep-G2	1
DB04066	U-266/70	1
DB04066	skin	1
DB04066	gallbladder	1
DB04066	esophagus	1
DB04066	kidney	1
DB04066	testis	1
DB04066	adrenal gland	1
DB04066	thyroid gland	1
DB04066	salivary gland	1
DB04066	pancreas	1
DB04066	cerebral cortex	1
DB04066	lymph node	1
DB04066	stomach	1
DB04066	colon	1
DB04066	adipose tissue	1
DB04066	urinary bladder	1
DB04066	appendix	1
DB04066	heart muscle	1
DB04066	lung	1
DB04066	prostate	1
DB04066	duodenum	1
DB04066	placenta	1
DB04066	spleen	1
DB04066	bone marrow	1
DB04066	small intestine	1
DB04066	uterus	1
DB04066	ovary	1
DB04066	liver	1
DB04382	WM-115	0.1
DB04382	SCLC-21H	0.1
DB04382	PC-3	0.1
DB04382	SK-BR-3	0.1
DB04382	BEWO	0.1
DB04382	HeLa	0.1
DB04382	skin	0.1
DB01700	WM-115	0.1
DB01700	SCLC-21H	0.1
DB01700	MOLT-4	0.1
DB01700	SK-BR-3	0.1
DB01700	BEWO	0.1
DB01700	CAPAN-2	0.1
DB01700	HeLa	0.1
DB01700	RH-30	0.1
DB01700	U-266/84	0.1
DB01700	HaCaT	0.1
DB01700	A-549	0.1
DB01700	NTERA-2	0.1
DB01700	THP-1	0.1
DB01700	U-87 MG	0.1
DB01700	EFO-21	0.1
DB01700	HL-60	0.1
DB01700	HMC-1	0.1
DB01700	Hep-G2	0.1
DB01700	MCF-7	0.1
DB01700	RT-4	0.1
DB01700	SiHa	0.1
DB01700	CACO-2	0.1
DB01700	AN3-CA	0.1
DB01700	HEL	0.1
DB01700	U-251 MG	0.1
DB01700	U-2197	0.1
DB01700	SK-MEL-30	0.1
DB01700	SH-SY5Y	0.1
DB01700	U-138 MG	0.1
DB01700	PC-3	0.1
DB01700	HEK 293	0.1
DB01700	U-2 OS	0.1
DB01700	TIME	0.1
DB01700	U-266/70	0.1
DB01700	skin	0.1
DB01700	gallbladder	0.1
DB01700	esophagus	0.1
DB01700	kidney	0.1
DB01700	testis	0.1
DB01700	spleen	0.1
DB01700	adrenal gland	0.1
DB01700	thyroid gland	0.1
DB01700	salivary gland	0.1
DB01700	duodenum	0.1
DB01700	cerebral cortex	0.1
DB01700	lymph node	0.1
DB01700	stomach	0.1
DB01700	adipose tissue	0.1
DB01700	urinary bladder	0.1
DB01700	appendix	0.1
DB01700	heart muscle	0.1
DB01700	lung	0.1
DB01700	prostate	0.1
DB01700	pancreas	0.1
DB01700	placenta	0.1
DB01700	bone marrow	0.1
DB01700	small intestine	0.1
DB01700	uterus	0.1
DB01700	colon	0.1
DB01700	ovary	0.1
DB01700	liver	0.1
DB03161	WM-115	1
DB03161	SCLC-21H	1
DB03161	MOLT-4	1
DB03161	SK-BR-3	1
DB03161	BEWO	1
DB03161	CAPAN-2	1
DB03161	HeLa	1
DB03161	RH-30	1
DB03161	U-266/84	1
DB03161	HaCaT	1
DB03161	A-549	1
DB03161	NTERA-2	1
DB03161	THP-1	1
DB03161	U-87 MG	1
DB03161	EFO-21	1
DB03161	HL-60	1
DB03161	HMC-1	1
DB03161	Hep-G2	1
DB03161	MCF-7	1
DB03161	RT-4	1
DB03161	SiHa	1
DB03161	CACO-2	1
DB03161	AN3-CA	1
DB03161	HEL	1
DB03161	U-251 MG	1
DB03161	U-2197	1
DB03161	SK-MEL-30	1
DB03161	SH-SY5Y	1
DB03161	U-138 MG	1
DB03161	PC-3	1
DB03161	HEK 293	1
DB03161	U-2 OS	1
DB03161	TIME	1
DB03161	U-266/70	1
DB03161	skin	1
DB03161	gallbladder	1
DB03161	esophagus	1
DB03161	kidney	1
DB03161	testis	1
DB03161	spleen	1
[truncated: 13,969 more rows]

## Sheet: Therapeutic windows
DrugBank id	t-statistics	p-value	Average therapeutic window
DB04377	-3.226	0.0022133	0.342147		(3-Hydroxy-3-Methyl-Glutaric Acid) Possible ligand of mevalonate kinase
DB07780	-3.226	0.0022133	0.342147		Intermediates of the mevalonate pathway
DB07841	-3.226	0.0022133	0.342147
DB03518	-3.226	0.0022133	0.342147
DB01785	-3.226	0.0022133	0.342147
DB04714	-3.226	0.0022133	0.342147
DB02552	-3.226	0.0022133	0.342147
DB02190	-3.67086	0.000554962	0.204648		2-Oxalosuccinic Acid
DB02530	-3.5838	0.00072983	0.200406		GABA
DB02134	-2.99889	0.00511618	0.197235		Xanthine
DB03323	-8.04937	6.91976e-11	0.187033
DB03237	-3.25644	0.00195067	0.183318
DB03212	-3.25644	0.00195067	0.183318
DB03773	-5.99721	3.16014e-07	0.182488
DB04072	-3.32017	0.00160635	0.176652
DB01727	-3.32017	0.00160635	0.176652
DB02178	-3.35587	0.00146553	0.175466
DB01971	-2.35794	0.0218396	0.132419
DB04326	-5.70414	5.66416e-07	0.125068
DB03937	-5.57716	8.80293e-07	0.12342
DB02512	-5.56418	9.21549e-07	0.122905
DB00523	-6.27239	4.80038e-08	0.109097
DB01987	-1.56065	0.124745	0.103003
DB02263	-2.6206	0.0113426	0.0603224
DB00855	-1.51171	0.140123	0.0556299
DB02236	-1.43614	0.160375	0.0529412
DB01709	-2.14938	0.0359046	0.0526173
DB03465	-2.14938	0.0359046	0.0526173
DB02562	-1.38219	0.176126	0.0509862
DB00988	-1.32403	0.194507	0.0434814
DB00388	-1.31812	0.196455	0.0432939
DB03128	-1.31812	0.196455	0.0432939
DB01445	-1.30134	0.202036	0.042756
DB03192	-6.82533	1.82206e-07	0.0413857
DB04461	-6.8824	1.49642e-07	0.0412507
DB03727	-6.8824	1.49642e-07	0.0412507
DB03612	-5.93463	1.82831e-06	0.0403857
DB01942	-6.11895	1.22221e-06	0.038652
DB03256	-0.789726	0.433183	0.0304512
DB00360	-0.8832	0.383312	0.0247132
DB02692	-0.8832	0.383312	0.0247132
DB03699	-4.10598	0.00123391	0.0207846
DB03408	-2.3946	0.0203728	0.0152579
DB07718	-1.82442	0.0765063	0.0148276
DB03884	-1.82442	0.0765063	0.0148276
DB00581	-2.81127	0.00703931	0.010577
DB04116	-2.81127	0.00703931	0.010577
DB04074	-0.458089	0.649628	0.00538715
DB02563	-2.17345	0.0339024	0.00369894
DB02097	-2.98503	0.00462687	0.0027573
DB06710	-3.07774	0.00413788	0.00260255
DB00624	-3.07774	0.00413788	0.00260255
DB00655	-3.07774	0.00413788	0.00260255
DB00396	-3.07774	0.00413788	0.00260255
DB00783	-3.07774	0.00413788	0.00260255
DB01536	-3.07774	0.00413788	0.00260255
DB02857	-2.31596	0.0247093	0.00224263
DB03609	-2.31596	0.0247093	0.00224263
DB00987	-2.36033	0.0228355	0.00220775
DB01775	-1.94659	0.0569723	0.00216891
DB03397	-1.94659	0.0569723	0.00216891
DB02196	-1.94659	0.0569723	0.00216891
DB04174	-1.94659	0.0569723	0.00216891
DB03866	-2.20194	0.0323056	0.00212071
DB04630	-2.2023	0.0323249	0.00211805
DB04153	-2.2023	0.0323249	0.00211805
DB04652	-2.2023	0.0323249	0.00211805
DB00898	-2.2023	0.0323249	0.00211805
DB00741	-2.2023	0.0323249	0.00211805
DB00432	-2.2023	0.0323249	0.00211805
DB04485	-2.2023	0.0323249	0.00211805
DB02382	-2.2023	0.0323249	0.00211805
DB01839	-2.2023	0.0323249	0.00211805
DB03227	-2.2023	0.0323249	0.00211805
DB02056	-2.2023	0.0323249	0.00211805
DB02637	-2.2023	0.0323249	0.00211805
DB07610	-2.2023	0.0323249	0.00211805
DB07768	-2.2023	0.0323249	0.00211805
DB02076	-3.20232	0.00248652	0.00201526
DB01917	-3.20232	0.00248652	0.00201526
DB00943	-1.79234	0.0791954	0.00172701
DB05494	-1.79234	0.0791954	0.00172701
DB02594	-1.79234	0.0791954	0.00172701
DB07447	-3.44474	0.00193845	0.00123307
DB04335	-3.44474	0.00193845	0.00123307
DB02657	-1	0.343436	0.00105928
DB07690	-2.69839	0.01197	0.000567281
DB02659	-2.65166	0.0132567	0.000408777
DB06777	-2.64432	0.0134727	0.00039531
DB02379	-2.36249	0.0259078	0.000339349
DB03117	-1.54218	0.185331	0.000311238
DB02209	-1	0.324587	8.3759e-05
DB03374	-1.34305	0.188422	6.52007e-05
DB02648	-1.3474	0.189476	1.16437e-06
DB00583	-1.3474	0.189476	1.16437e-06
DB02900	-0.999998	0.326528	2.17629e-10
DB03147	-1.00271	0.323297	5.59525e-13
DB04366	-0.996394	0.326309	9.68947e-14
DB04524	-0.420041	0.677156	4.41175e-14
DB02345	-1.61732	0.111999	4.0537e-14
DB03252	-1.00073	0.32618	3.50553e-14
DB02644	-1.00015	0.326458	3.50137e-14
DB00765	-0.997705	0.327618	3.49304e-14
DB02910	-1.41002	0.164012	3.2932e-14
DB01700	-1.24752	0.217197	3.19467e-14
DB02456	-0.997078	0.327916	2.86576e-14
DB03403	-0.997078	0.327916	2.86576e-14
DB03800	-1.00433	0.324475	2.51882e-14
DB03150	-1.00088	0.32611	2.51049e-14
DB04566	-1.00002	0.326518	2.50772e-14
DB03687	-1.00087	0.326116	2.43e-14
DB02180	-0.960322	0.344016	2.08722e-14
DB02271	-0.960322	0.344016	2.08722e-14
DB03415	-1.00405	0.321342	1.94011e-14
DB04422	-0.918293	0.364779	1.83881e-14
DB04099	-1.38051	0.178036	1.65978e-14
DB04045	-0.955407	0.346303	1.45717e-14
DB01763	-0.906181	0.373139	1.30174e-14
DB03962	-0.906181	0.373139	1.30174e-14
DB01632	-0.584485	0.562797	1.113e-14
DB02338	-0.475031	0.636519	6.50868e-15
DB02421	-1.04308	0.304493	6.17562e-15
DB01861	-1.04308	0.304493	6.17562e-15
DB04097	-1.04308	0.304493	6.17562e-15
DB04355	-1.04308	0.304493	6.17562e-15
DB03501	-1.04308	0.304493	6.17562e-15
DB03222	-1.16314	0.25486	4.21885e-15
DB04418	-0.0921401	0.926919	2.56739e-15
DB04075	-0.821672	0.418257	2.44249e-15
DB01677	-0.0633454	0.949707	1.66533e-15
DB02527	-0.52537	0.601428	8.88178e-16
DB01717	-1.30231	0.201634	8.60423e-16
DB01812	-1.01815	0.316011	5.96745e-16
DB03542	-1.01819	0.315993	5.96745e-16
DB04516	-1.01814	0.316018	5.96745e-16
DB02902	-1.01815	0.316015	5.96745e-16
DB03708	-1.01815	0.316015	5.96745e-16
DB04352	-0.982627	0.331559	4.996e-16
DB04127	-0.982627	0.331559	4.996e-16
DB03258	-0.904947	0.372053	4.57967e-16
DB04122	-1.07582	0.28981	4.57967e-16
DB04510	-1.04206	0.304959	4.44089e-16
DB03101	-1.04197	0.304999	4.44089e-16
DB02007	-1.01735	0.316388	4.30211e-16
DB02484	-0.747177	0.460247	3.747e-16
DB01073	-0.802302	0.427251	3.19189e-16
DB02798	-0.802302	0.427251	3.19189e-16
DB03230	-0.765194	0.448798	3.05311e-16
DB02431	-0.595514	0.555562	2.91434e-16
DB04555	-1.12479	0.268789	2.498e-16
DB03103	-1.05163	0.300609	2.498e-16
DB03956	-1.19294	0.237759	2.22045e-16
DB01240	-0.0698406	0.94466	1.11022e-16
DB04195	-1.22812	0.227954	5.55112e-17
DB02843	-1.22812	0.227954	5.55112e-17
DB02835	-1.22812	0.227954	5.55112e-17
DB01859	-1.82899	0.0788552	5.55112e-17
DB01713	-2.05632	0.0471895	4.16334e-17
DB03041	-2.05632	0.0471895	4.16334e-17
DB03685	-4.25608	0.000173168	1.38778e-17
DB01643	-2.10284	0.0448466	1.38778e-17
DB03435	-4.22214	0.000182413	1.38778e-17
DB04063	-4.10034	0.000274261	1.38778e-17
DB04388	-4.25608	0.000173168	1.38778e-17
DB02696	-3.65196	0.000765353	1.38778e-17
DB01972	-4.10034	0.000274261	1.38778e-17
DB03958	-4.25608	0.000173168	1.38778e-17
DB03491	-4.25608	0.000173168	1.38778e-17
DB02181	-4.25608	0.000173168	1.38778e-17
DB02836	-4.25608	0.000173168	1.38778e-17
DB03488	-3.34107	0.0018845	1.38778e-17
DB01819	-3.26082	0.00208036	1.38778e-17
DB03832	-1.57181	0.216773	1.38778e-17
DB03931	-4.25608	0.000173168	1.38778e-17
DB04005	-3.30515	0.00211938	1.38778e-17
DB04137	-4.25608	0.000173168	1.38778e-17
DB04315	-4.25608	0.000173168	1.38778e-17
DB04022	-4.25608	0.000173168	1.38778e-17
DB02655	0	1	0
DB02272	nan	nan	0
DB03793	nan	nan	0
DB02282	nan	nan	0
DB04067	nan	nan	0
DB04132	nan	nan	0
DB04400	0	1	0
DB04651	nan	nan	0
DB01652	nan	nan	0
DB02452	0.411844	0.683078	-1.38778e-17
DB04493	0.827067	0.414078	-4.16334e-17
DB03247	0.163177	0.870958	-2.22045e-16
DB03013	0.311321	0.756967	-4.44089e-16
DB02333	1.00111	0.324056	-8.32667e-16
DB04456	0.67824	0.501129	-8.88178e-16
DB02883	0.985532	0.333446	-1.01308e-15
DB03798	0.985532	0.333446	-1.01308e-15
DB03389	nan	nan	-1.06859e-15
DB02059	1.27523	0.20726	-1.55431e-15
DB03109	1.02175	0.311334	-1.55431e-15
DB02267	1.04824	0.299688	-1.55431e-15
DB03723	1.51031	0.13633	-1.77636e-15
DB03751	1.51031	0.13633	-1.77636e-15
DB01796	1.32426	0.190657	-1.88738e-15
DB03915	1.20574	0.232968	-1.88738e-15
DB04160	0.346864	0.730065	-2.10942e-15
DB04325	1.43003	0.158444	-2.10942e-15
DB03161	1.79372	0.0780092	-2.10942e-15
DB00968	1.67717	0.0990783	-2.33147e-15
DB02342	1.66321	0.101721	-2.33147e-15
DB03552	1.75687	0.0844024	-2.44249e-15
DB01235	1.75687	0.0844024	-2.44249e-15
DB01846	0.0403491	0.968008	-2.48412e-15
DB04242	1.40561	0.16527	-2.66454e-15
DB02789	1.50987	0.140993	-5.21805e-15
DB02129	0.984909	0.333743	-5.45397e-15
DB04252	0.997769	0.327584	-5.52336e-15
DB08690	0.999778	0.32663	-5.55112e-15
DB02262	1.02066	0.316812	-5.64826e-15
DB03401	1.23808	0.226302	-7.54952e-15
DB01863	1.27451	0.2133	-7.77156e-15
DB03528	1.0514	0.303792	-1.06581e-14
DB02547	1.26859	0.209575	-1.43774e-14
DB01690	0.866178	0.392646	-1.49047e-14
DB02930	0.866178	0.392646	-1.49047e-14
DB01660	0.866984	0.392211	-1.49186e-14
DB02738	0.866984	0.392211	-1.49186e-14
DB01860	0.933398	0.357394	-1.83603e-14
DB02355	0.933398	0.357394	-1.83603e-14
DB03461	0.597366	0.553564	-2.17326e-14
DB03911	nan	nan	-2.7478e-14
DB01829	0.645507	0.522564	-3.55688e-14
DB01969	0.645507	0.522564	-3.55688e-14
DB03413	1.00954	0.322018	-4.55885e-14
DB02015	1.00985	0.321872	-4.56024e-14
DB02324	1.00985	0.321872	-4.56024e-14
DB04230	0.821942	0.416543	-4.86139e-14
DB03182	0.821942	0.416543	-4.86139e-14
DB03905	0.821942	0.416543	-4.86139e-14
DB03059	0.909012	0.369862	-4.86972e-14
DB03893	0.978705	0.334833	-4.88776e-14
DB02498	0.978705	0.334833	-4.88776e-14
DB03969	0.978983	0.334698	-4.88914e-14
DB07372	1	0.326527	-0.000151151
DB08381	1	0.326527	-0.000151151
DB02254	0.300756	0.765597	-0.000157014
DB03416	0.300756	0.765597	-0.000157014
DB02838	1	0.326527	-0.000326797
DB03796	0.497834	0.620829	-0.000356436
DB04207	0.976095	0.338002	-0.000752426
DB02701	1.75155	0.0856322	-0.000846061
DB02377	1.71026	0.0927437	-0.00117628
DB04076	1.71026	0.0927437	-0.00117628
DB00900	1.71026	0.0927437	-0.00117628
DB01956	1.53435	0.140655	-0.00142155
DB04214	0.966634	0.340975	-0.00318635
DB03912	0.966634	0.340975	-0.00318635
DB02751	3.44025	0.00107572	-0.0127657
DB03904	0.736891	0.465166	-0.0127703
DB04351	1.04747	0.301145	-0.0241608
DB01752	1	0.324587	-0.0256136
DB04343	2.20992	0.0312058	-0.0499655
DB03245	2.41687	0.0187653	-0.0821042
DB03170	3.60706	0.00065602	-0.0898143
DB03310	3.58801	0.000692702	-0.0900585
