# Supplementary material for: Genome scale metabolic models as tools for drug design and personalized medicine
Source: PLoS One. 2018 Jan 5;13(1):e0190636. doi: 10.1371/journal.pone.0190636 (PMC5755790; doi:10.1371/journal.pone.0190636)
Supplement: S2 Table — (XLSX) [file pone.0190636.s002.xlsx]

## Sheet: correlated
Reaction id	Correlation coefficient	p-value
HMR_4136	0.627153	8.24592e-08
HMR_3853	0.560278	3.23855e-06
HMR_4505	0.556635	3.86717e-06
HMR_4340	0.556635	3.86717e-06
HMR_4444	0.556635	3.86717e-06
HMR_3865	0.523644	1.75998e-05
HMR_8684	0.523644	1.75998e-05
HMR_8067	0.523644	1.75998e-05
HMR_6768	0.523644	1.75998e-05
HMR_6725	0.523644	1.75998e-05
HMR_8098	0.523644	1.75998e-05
HMR_7629	-0.522901	1.81776e-05
HMR_4810	0.519194	2.13354e-05
HMR_4804	0.519194	2.13354e-05
HMR_4524	-0.514616	2.59355e-05
HMR_6332	0.506715	3.60904e-05
HMR_6333	0.506715	3.60904e-05
HMR_6338	0.506715	3.60904e-05
HMR_7849	0.506715	3.60904e-05
HMR_7848	0.506715	3.60904e-05
HMR_7841	0.506715	3.60904e-05
HMR_7840	0.506715	3.60904e-05
HMR_7843	0.506715	3.60904e-05
HMR_7842	0.506715	3.60904e-05
HMR_7845	0.506715	3.60904e-05
HMR_7844	0.506715	3.60904e-05
HMR_7847	0.506715	3.60904e-05
HMR_7846	0.506715	3.60904e-05
HMR_4933	0.506715	3.60904e-05
HMR_7853	0.506715	3.60904e-05
HMR_7851	0.506715	3.60904e-05
HMR_7829	0.506715	3.60904e-05
HMR_7828	0.506715	3.60904e-05
HMR_7827	0.506715	3.60904e-05
HMR_7826	0.506715	3.60904e-05
HMR_7825	0.506715	3.60904e-05
HMR_7824	0.506715	3.60904e-05
HMR_7822	0.506715	3.60904e-05
HMR_7820	0.506715	3.60904e-05
HMR_7804	0.506715	3.60904e-05
HMR_7806	0.506715	3.60904e-05
HMR_7808	0.506715	3.60904e-05
HMR_6341	0.506715	3.60904e-05
HMR_6343	0.506715	3.60904e-05
HMR_6334	0.506715	3.60904e-05
HMR_7812	0.506715	3.60904e-05
HMR_7814	0.506715	3.60904e-05
HMR_6336	0.506715	3.60904e-05
HMR_6339	0.506715	3.60904e-05
HMR_7854	0.506715	3.60904e-05
HMR_7852	0.506715	3.60904e-05
HMR_7850	0.506715	3.60904e-05
HMR_7838	0.506715	3.60904e-05
HMR_7839	0.506715	3.60904e-05
HMR_7834	0.506715	3.60904e-05
HMR_7835	0.506715	3.60904e-05
HMR_7836	0.506715	3.60904e-05
HMR_7837	0.506715	3.60904e-05
HMR_7830	0.506715	3.60904e-05
HMR_7831	0.506715	3.60904e-05
HMR_7832	0.506715	3.60904e-05
HMR_7833	0.506715	3.60904e-05
HMR_7810	0.506715	3.60904e-05
HMR_7816	0.506715	3.60904e-05
HMR_7815	0.506715	3.60904e-05
HMR_7818	0.506715	3.60904e-05
HMR_5047	0.506715	3.60904e-05
HMR_6335	0.506715	3.60904e-05
HMR_6337	0.506715	3.60904e-05
HMR_6340	0.506715	3.60904e-05
HMR_6342	0.506715	3.60904e-05
HMR_9470	0.499805	4.78653e-05
HMR_4315	0.499805	4.78653e-05
HMR_8564	0.494651	5.88553e-05
HMR_4196	0.494651	5.88553e-05
HMR_4698	0.492739	6.34915e-05
HMR_8743	0.492739	6.34915e-05
HMR_5387	0.487675	7.74467e-05
HMR_4073	0.487534	7.78733e-05
HMR_7880	0.48649	8.10964e-05
HMR_4642	0.48649	8.10964e-05
HMR_0713	-0.486194	8.2033e-05
HMR_0444	0.484053	8.91054e-05
HMR_5043	0.483352	9.15388e-05
HMR_7335	-0.482508	9.45531e-05
HMR_8318	-0.482508	9.45531e-05
HMR_9551	0.480268	0.000102993
HMR_8560	0.469218	0.000155711
HMR_1394	0.469218	0.000155711
HMR_1312	0.469218	0.000155711
HMR_2583	0.469218	0.000155711
HMR_2584	0.469218	0.000155711
HMR_6980	0.465526	0.000178215
HMR_4792	0.465526	0.000178215
HMR_6901	0.465179	0.00018048
HMR_5337	0.465179	0.00018048
HMR_9565	0.457355	0.000238978
HMR_3775	0.457355	0.000238978
HMR_4575	0.454031	0.000268713
HMR_4814	0.452743	0.000281116
HMR_4038	0.452743	0.000281116
HMR_1754	0.45117	0.000296969
HMR_1699	0.45117	0.000296969
HMR_3482	0.45117	0.000296969
HMR_1700	0.45117	0.000296969
HMR_1627	0.45117	0.000296969
HMR_1624	0.45117	0.000296969
HMR_8945	0.45117	0.000296969
HMR_8219	-0.449737	0.000312111
HMR_8220	-0.449737	0.000312111
HMR_7697	0.448922	0.000321033
HMR_9545	-0.445968	0.000355369
HMR_9521	0.443051	0.000392513
HMR_4466	-0.44065	0.000425716
HMR_4352	0.440226	0.000431825
HMR_3869	0.428085	0.000644823
HMR_3868	0.428085	0.000644823
HMR_3992	0.428085	0.000644823
HMR_3870	0.428085	0.000644823
HMR_4118	0.428085	0.000644823
HMR_4856	0.427699	0.000652937
HMR_7676	-0.420855	0.00081302
HMR_7256	0.418571	0.000873865
HMR_8691	0.418571	0.000873865
HMR_4652	0.41826	0.000882463
HMR_6521	0.414155	0.00100327
HMR_6522	0.414155	0.00100327
HMR_4864	0.414155	0.00100327
HMR_4865	0.414155	0.00100327
HMR_6330	0.414155	0.00100327
HMR_4872	0.414155	0.00100327
HMR_8742	0.414155	0.00100327
HMR_4871	0.414155	0.00100327
HMR_4870	0.414155	0.00100327
HMR_4940	0.414155	0.00100327
HMR_3971	0.414155	0.00100327
HMR_4868	0.414155	0.00100327
HMR_4867	0.414155	0.00100327
HMR_4862	0.414155	0.00100327
HMR_8741	0.414155	0.00100327
HMR_6331	0.414155	0.00100327
HMR_7162	0.413338	0.001029
HMR_6507	0.410732	0.00111517
HMR_4270	0.410732	0.00111517
HMR_9569	0.410732	0.00111517
